# Supplementary material for: Acceptability of HPV vaccines and associations with perceptions related to HPV and HPV vaccines among male baccalaureate students in Hong Kong
Source: PLoS One. 2018 Jun 18;13(6):e0198615. doi: 10.1371/journal.pone.0198615 (PMC6005511; doi:10.1371/journal.pone.0198615)
Supplement: S1 File — (XLSX) [file pone.0198615.s001.xlsx]

## Sheet: Data View
1009	19	2	2	2	2	2	2	2	2	2	1	1	2	0	1	2	2	2	2	2	2	2	2	2	2	2	0	1	0	2	1	1	1	2	1	3	0	3	0	3	0	3	0	4	5	0	5	0	5
1008	22	1	1	2	2	2	2	2	2	1	1	1	3	1	1	2	2	2	1	2	2	2	2	2	2	2	1	1	0	2	1	2	0	1	0	1	0	1	1	1	1	1	1	7	5	0	2	1	3
1007	22	2	2	2	2	2	2	2	2	1	1	1	2	0	1	2	2	2	2	2	2	2	2	2	2	2	0	3	0	3	0	3	0	3	0	3	0	3	0	3	0	3	0	1	5	0	5	0	5
1006	25	2	2	2	2	2	2	2	2	2	1	1	2	0	1	2	2	2	2	2	2	2	2	2	2	2	0	1	0	1	0	1	1	1	0	1	0	1	1	1	1	1	1	5	5	0	5	0	5
1005	20	2	2	2	2	2	2	2	2	2	1	1	2	0	1	2	2	2	2	2	2	2	2	2	2	2	0	1	0	1	0	1	1	2	1	3	0	3	0	3	0	3	0	3	5	0	5	0	5
1004	23	2	1	2	2	2	2	2	2	2	1	1	3	1	1	2	2	2	2	2	2	2	2	2	2	2	0	3	0	3	0	2	0	1	0	1	0	1	1	1	1	1	1	5	4	0	3	0	3
1003	24	2	1	2	2	2	2	2	2	3	1	1	3	1	1	2	2	2	2	2	2	2	2	2	2	2	0	3	0	3	0	2	0	1	0	3	0	1	1	1	1	1	1	5	4	0	3	0	3
1002	20	2	1	2	2	2	2	2	2	1	1	1	3	1	1	2	2	2	1	2	2	2	2	2	2	2	1	2	1	2	1	2	0	1	0	1	0	1	1	1	1	1	1	8	4	0	2	1	2
1001	19	2	2	2	2	2	2	2	2	2	1	1	3	1	1	2	2	2	2	2	2	2	2	2	2	2	0	3	0	3	0	3	0	3	0	3	0	1	1	1	1	1	1	5	4	0	2	1	2
1000	20	2	2	2	2	2	2	2	2	2	1	1	2	0	1	2	2	2	2	2	2	2	2	2	2	2	0	3	0	3	0	3	0	3	0	3	0	3	0	3	0	3	0	1	5	0	3	0	3
999	18	2	1	2	2	2	2	2	2	2	1	1	3	1	1	2	2	2	1	2	2	2	2	2	2	2	1	3	0	3	0	3	0	1	0	3	0	1	1	1	1	1	1	6	5	0	3	0	3
998	19	2	2	2	2	2	2	2	2	2	1	1	2	0	1	2	2	2	2	2	2	2	2	2	2	2	0	3	0	3	0	3	0	3	0	3	0	3	0	3	0	3	0	1	5	0	3	0	3
997	19	2	2	2	2	2	2	2	2	2	1	1	3	1	1	2	2	2	2	2	2	2	2	2	2	2	0	1	0	2	1	2	0	3	0	3	0	1	1	1	1	1	1	6	4	0	3	0	3
996	17	2	2	2	2	2	2	2	2	2	1	1	2	0	1	2	2	2	2	2	2	2	2	2	2	2	0	3	0	3	0	3	0	3	0	3	0	3	0	3	0	3	0	1	5	0	3	0	3
995	21	2	2	2	2	2	2	2	2	1	1	1	2	0	1	2	2	2	2	2	2	2	2	2	2	2	0	1	0	3	0	3	0	3	0	3	0	3	0	3	0	3	0	1	5	0	3	0	3
994	24	2	2	2	2	2	2	2	2	2	1	1	2	0	1	2	2	2	2	2	2	2	2	2	2	2	0	1	0	3	0	3	0	3	0	3	0	3	0	3	0	3	0	1	5	0	3	0	3
993	26	2	1	2	2	2	2	2	2	2	1	1	3	1	1	2	2	2	2	2	2	2	2	2	2	2	0	1	0	3	0	3	0	3	0	3	0	1	1	1	1	1	1	5	5	0	2	1	3
992	24	2	1	2	2	2	2	2	2	2	1	1	3	1	1	2	2	2	2	2	2	2	2	2	2	2	0	1	0	3	0	3	0	3	0	1	0	1	1	1	1	1	1	5	4	0	3	0	3
991	22	2	1	2	2	2	2	2	2	2	1	1	3	1	1	2	2	2	2	2	2	2	2	2	2	2	0	1	0	3	0	3	0	2	1	3	0	1	1	1	1	1	1	6	4	0	3	0	3
990	23	2	1	2	2	2	2	2	2	2	1	1	3	1	1	2	2	2	2	2	2	2	2	2	2	2	0	1	0	3	0	1	1	2	1	3	0	1	1	1	1	1	1	7	4	0	3	0	3
989	23	2	2	2	2	2	2	2	2	2	1	1	2	0	1	2	2	2	2	2	2	2	2	2	2	2	0	1	0	3	0	3	0	3	0	3	0	3	0	3	0	3	0	1	5	0	2	1	3
988	23	1	1	2	2	2	2	2	2	2	1	1	3	1	1	2	2	2	1	2	2	2	2	2	2	2	1	1	0	1	0	1	1	1	0	3	0	1	1	1	1	1	1	7	4	0	2	1	3
987	22	2	1	2	2	2	2	2	2	2	1	1	3	1	1	2	2	2	2	2	2	2	2	2	2	2	0	1	0	1	0	1	1	1	0	1	0	1	1	1	1	1	1	6	4	0	3	0	3
986	21	2	1	2	2	2	2	2	2	2	1	1	3	1	1	2	2	2	2	2	2	2	2	2	2	2	0	1	0	1	0	1	1	2	1	3	0	1	1	1	1	1	1	7	4	0	3	0	3
985	22	1	1	2	2	2	2	2	2	1	1	1	3	1	1	2	2	2	1	2	2	2	2	2	2	2	1	1	0	2	1	1	1	1	0	1	0	1	1	1	1	1	1	8	4	0	3	0	3
984	24	2	1	2	2	2	2	2	2	2	1	1	2	0	1	2	2	2	2	2	2	2	2	2	2	2	0	1	0	2	1	1	1	2	1	3	0	3	0	3	0	3	0	4	5	0	2	1	3
983	18	2	1	2	2	2	2	2	2	2	1	1	3	1	1	2	2	2	2	2	2	2	2	2	2	2	0	1	0	2	1	1	1	2	1	1	0	1	1	1	1	1	1	8	4	0	2	1	2
982	20	2	1	2	2	2	2	2	2	2	1	1	3	1	1	2	2	2	2	2	2	2	2	2	2	2	0	1	0	3	0	3	0	3	0	3	0	1	1	1	1	1	1	5	4	0	2	1	2
981	22	2	2	2	2	2	2	2	2	1	1	1	2	0	1	2	2	2	2	2	2	2	2	2	2	2	0	3	0	1	0	1	1	2	1	3	0	3	0	1	1	3	0	4	5	0	2	1	2
980	17	1	1	2	2	2	2	2	2	1	1	1	3	1	1	2	2	2	1	2	2	2	2	2	2	2	1	1	0	1	0	1	1	1	0	1	0	1	1	1	1	1	1	7	4	0	2	1	2
979	21	1	1	2	2	2	2	2	2	2	1	1	3	1	1	2	2	2	1	2	2	2	2	2	2	2	1	3	0	3	0	3	0	1	0	1	0	1	1	1	1	1	1	6	3	0	2	1	3
978	25	2	1	2	2	2	2	2	2	2	1	1	3	1	1	2	2	2	1	2	2	2	2	2	2	2	1	1	0	3	0	3	0	1	0	3	0	1	1	1	1	1	1	6	4	0	1	1	3
977	16	2	2	2	2	2	2	2	2	1	1	1	3	1	1	2	2	2	2	2	2	2	2	2	2	2	0	1	0	1	0	1	1	2	1	3	0	3	0	3	0	3	0	4	4	0	2	1	2
976	20	2	1	2	2	2	2	2	2	1	1	1	2	0	2	2	2	2	2	2	2	2	2	2	2	1	0	3	0	3	0	3	0	3	0	3	0	3	0	3	0	3	0	1	5	0	3	0	3
975	17	2	1	2	2	2	2	2	2	2	1	1	2	0	1	2	2	2	2	2	2	2	2	2	2	2	0	3	0	3	0	3	0	3	0	3	0	3	0	3	0	3	0	1	5	0	3	0	3
974	21	1	1	2	2	2	2	2	2	3	1	1	3	1	2	2	2	2	1	2	2	2	2	2	2	2	0	2	1	2	1	2	0	1	0	1	0	1	1	1	1	1	1	7	4	0	1	1	1
973	22	1	1	2	2	2	2	2	2	1	1	1	3	1	1	2	2	2	1	2	2	2	2	2	2	2	1	1	0	2	1	1	1	1	0	1	0	1	1	1	1	1	1	8	5	0	1	1	1
972	24	1	1	2	2	2	2	2	2	1	1	1	3	1	1	2	2	2	1	2	2	2	2	2	2	2	1	1	0	1	0	1	1	1	0	1	0	1	1	1	1	1	1	7	5	0	1	1	1
971	18	2	2	2	2	2	2	2	2	1	1	1	2	0	1	2	2	2	1	2	2	2	2	2	2	2	1	1	0	1	0	2	0	2	1	3	0	3	0	3	0	3	0	3	5	0	1	1	1
970	20	2	2	2	2	2	2	2	2	2	1	1	2	0	1	2	2	2	2	2	2	2	2	2	2	2	0	3	0	3	0	3	0	3	0	3	0	3	0	3	0	3	0	1	5	0	2	1	2
969	20	2	2	2	2	2	2	2	2	1	1	1	2	0	1	2	2	2	2	2	2	2	2	2	2	2	0	3	0	3	0	3	0	3	0	3	0	3	0	3	0	3	0	1	5	0	2	1	2
968	18	1	1	2	2	2	2	2	2	1	1	1	3	1	1	2	2	2	2	2	2	2	2	2	2	2	0	1	0	1	0	1	1	1	0	1	0	1	1	1	1	1	1	6	4	0	1	1	1
967	17	2	2	2	2	2	2	2	2	2	2	0	4	0	2	2	2	2	2	2	2	2	2	2	2	1	0	3	0	3	0	3	0	3	0	3	0	3	0	3	0	3	0	0	5	0	3	0	5
966	23	2	2	2	2	2	2	2	2	2	1	1	2	0	1	2	2	2	2	2	2	2	2	2	2	2	0	1	0	3	0	3	0	3	0	3	0	3	0	3	0	3	0	1	5	0	1	1	1
965	22	2	2	2	2	2	2	2	2	2	1	1	2	0	1	2	2	2	2	2	2	2	2	2	2	2	0	1	0	1	0	1	1	2	1	3	0	1	1	1	1	1	1	6	5	0	1	1	1
964	20	2	2	2	2	2	2	2	2	2	1	1	2	0	1	2	2	2	2	2	2	2	2	2	2	2	0	3	0	3	0	3	0	3	0	1	0	1	1	1	1	1	1	4	5	0	2	1	3
963	21	2	2	2	2	2	2	2	2	1	1	1	2	0	1	2	2	2	2	2	2	2	2	2	2	2	0	3	0	3	0	3	0	3	0	3	0	1	1	1	1	1	1	4	5	0	5	0	2
962	27	2	1	2	2	2	2	2	2	1	1	1	2	0	1	2	2	2	2	2	2	2	2	2	2	2	0	1	0	1	0	1	1	1	0	1	0	1	1	1	1	1	1	5	5	0	3	0	3
961	18	2	2	2	2	2	2	2	2	1	2	0	4	0	2	2	2	2	2	2	2	2	2	2	2	1	0	3	0	3	0	3	0	3	0	3	0	3	0	3	0	3	0	0	5	0	5	0	5
960	17	2	2	2	2	2	2	2	2	2	1	1	2	0	1	2	2	2	2	2	2	2	2	2	2	2	0	3	0	3	0	3	0	3	0	3	0	3	0	3	0	3	0	1	5	0	2	1	3
959	17	2	2	2	2	2	2	2	2	1	2	0	4	0	2	2	2	2	2	2	2	2	2	2	2	1	0	3	0	3	0	3	0	3	0	3	0	3	0	3	0	3	0	0	5	0	5	0	5
958	19	2	2	2	2	2	2	2	2	1	1	1	2	0	1	2	2	2	2	2	2	2	2	2	2	2	0	3	0	3	0	3	0	3	0	3	0	3	0	3	0	3	0	1	5	0	3	0	3
957	25	2	2	2	2	2	2	2	2	2	1	1	2	0	1	2	2	2	2	2	2	2	2	2	2	2	0	1	0	1	0	1	1	1	0	1	0	1	1	1	1	1	1	5	5	0	2	1	2
956	18	1	1	2	2	2	2	2	2	1	1	1	3	1	1	2	2	2	1	2	2	2	2	2	2	2	1	1	0	1	0	1	1	1	0	1	0	1	1	1	1	1	1	7	5	0	5	0	5
955	18	1	1	2	2	2	2	2	2	2	1	1	2	0	1	2	2	2	2	2	2	2	2	2	2	2	0	1	0	1	0	1	1	1	0	1	0	1	1	1	1	1	1	5	5	0	5	0	5
954	18	1	1	2	2	2	2	2	2	1	1	1	3	1	1	2	2	2	2	2	2	2	2	2	2	2	0	1	0	1	0	1	1	1	0	1	0	1	1	1	1	1	1	6	5	0	2	1	2
953	18	2	2	2	2	2	2	2	2	1	1	1	2	0	1	2	2	2	2	2	2	2	2	2	2	2	0	3	0	3	0	3	0	3	0	3	0	3	0	3	0	3	0	1	5	0	2	1	3
952	23	1	1	2	2	2	2	2	2	2	1	1	3	1	1	2	2	2	1	2	2	2	2	2	2	2	1	1	0	2	1	2	0	1	0	3	0	1	1	1	1	1	1	7	4	0	2	1	2
951	26	2	2	2	2	2	2	2	2	1	1	1	2	0	1	2	2	2	2	2	2	2	2	2	2	2	0	3	0	3	0	3	0	3	0	3	0	3	0	3	0	3	0	1	5	0	2	1	2
950	20	2	1	2	2	2	2	2	2	2	1	1	2	0	1	2	2	2	2	2	2	2	2	2	2	2	0	3	0	3	0	3	0	3	0	3	0	3	0	3	0	3	0	1	4	0	2	1	3
949	23	1	1	2	2	2	2	2	2	1	1	1	3	1	1	2	2	2	2	2	2	2	2	2	2	2	0	1	0	2	1	2	0	1	0	1	0	1	1	1	1	1	1	6	4	0	3	0	3
948	19	2	2	2	2	2	2	2	2	1	1	1	2	0	1	2	2	2	2	2	2	2	2	2	2	2	0	3	0	3	0	3	0	3	0	3	0	3	0	3	0	3	0	1	5	0	5	0	5
947	19	1	1	2	2	2	2	2	2	1	1	1	2	0	1	2	2	2	2	2	2	2	2	2	2	2	0	3	0	3	0	3	0	3	0	3	0	3	0	3	0	3	0	1	5	0	5	0	5
946	23	1	1	2	2	2	2	2	2	1	1	1	3	1	1	2	2	2	1	2	2	2	2	2	2	2	1	1	0	2	1	2	0	1	0	3	0	1	1	1	1	1	1	7	5	0	2	1	2
945	21	2	1	2	2	2	2	2	2	2	1	1	3	1	1	2	2	2	1	2	2	2	2	2	2	2	1	3	0	3	0	3	0	3	0	3	0	1	1	3	0	3	0	4	4	0	4	0	3
944	21	2	1	2	2	2	2	2	2	1	1	1	4	0	2	2	2	2	2	2	2	2	2	2	2	1	0	2	1	3	0	3	0	3	0	3	0	3	0	3	0	3	0	2	4	0	4	0	3
943	22	2	2	2	2	2	2	2	2	1	2	0	4	0	1	2	2	2	2	2	2	2	2	2	2	2	0	2	1	2	1	3	0	2	1	3	0	3	0	3	0	3	0	3	3	0	3	0	3
942	22	2	2	2	2	2	2	2	2	1	2	0	2	0	2	2	2	2	2	2	2	2	2	2	2	1	0	3	0	2	1	3	0	3	0	2	1	3	0	3	0	3	0	2	4	0	3	0	3
941	24	2	1	1	2	2	2	1	2	1	1	1	4	0	1	2	2	2	2	2	2	2	2	2	2	2	0	1	0	3	0	3	0	3	0	2	1	3	0	3	0	3	0	2	4	0	3	0	3
940	18	2	2	2	2	2	2	2	2	1	2	0	4	0	2	2	2	2	2	2	2	2	2	2	2	2	0	1	0	3	0	3	0	2	1	3	0	1	1	1	1	1	1	4	4	0	3	0	3
939	23	2	2	2	2	2	2	2	2	1	2	0	4	0	2	2	2	2	2	2	2	2	2	2	2	1	0	2	1	3	0	3	0	3	0	2	1	2	0	3	0	3	0	2	5	0	4	0	4
938	20	2	2	2	2	2	2	2	2	1	2	0	4	0	1	2	2	2	2	2	2	2	2	2	2	2	0	3	0	3	0	3	0	3	0	3	0	3	0	3	0	3	0	0	4	0	3	0	3
937	20	2	1	2	2	2	2	2	2	1	2	0	4	0	2	2	2	2	2	2	2	2	2	1	2	2	0	3	0	3	0	3	0	3	0	3	0	3	0	3	0	3	0	0	4	0	3	0	3
936	18	2	2	2	2	2	2	2	2	1	2	0	4	0	1	2	2	2	2	2	2	2	2	2	2	2	0	3	0	3	0	3	0	3	0	3	0	1	1	3	0	3	0	1	4	0	3	0	3
935	19	2	1	2	2	2	2	2	2	1	1	1	3	1	1	2	2	2	1	2	2	2	2	2	2	2	1	3	0	3	0	3	0	2	1	3	0	2	0	2	0	2	0	4	4	0	3	0	3
934	21	2	1	2	2	2	2	2	2	2	1	1	2	0	1	2	2	2	1	2	2	2	2	2	2	2	1	3	0	3	0	3	0	3	0	3	0	1	1	1	1	1	1	5	4	0	3	0	3
933	20	2	2	2	2	2	2	2	2	1	2	0	4	0	2	2	2	2	2	2	2	2	2	2	2	1	0	2	1	3	0	3	0	3	0	3	0	3	0	3	0	3	0	1	4	0	4	0	4
932	22	2	2	2	2	2	2	2	2	1	2	0	4	0	2	2	2	2	2	2	2	2	2	2	2	1	0	1	0	3	0	3	0	1	0	3	0	3	0	3	0	3	0	0	3	0	3	0	3
931	24	2	2	2	2	2	2	2	2	1	2	0	4	0	1	2	2	2	2	2	2	2	2	2	2	2	0	3	0	3	0	3	0	3	0	3	0	3	0	3	0	3	0	0	5	0	4	0	4
930	22	2	2	2	2	2	2	2	2	1	2	0	2	0	2	2	2	2	2	2	2	2	2	2	2	1	0	3	0	3	0	3	0	3	0	3	0	1	1	1	1	1	1	3	3	0	4	0	4
929	22	2	2	2	1	2	2	1	2	1	2	0	4	0	1	2	2	2	2	2	2	2	2	2	2	2	0	3	0	3	0	3	0	3	0	3	0	2	0	2	0	2	0	0	3	0	3	0	3
928	22	2	2	2	2	2	2	2	2	2	2	0	2	0	2	2	2	2	2	2	2	2	2	2	2	1	0	1	0	3	0	3	0	2	1	3	0	2	0	2	0	2	0	1	4	0	4	0	4
927	19	2	2	2	2	2	2	2	2	1	2	0	3	1	2	2	2	2	1	2	2	2	2	2	2	2	0	3	0	2	1	3	0	3	0	2	1	2	0	2	0	2	0	3	4	0	4	0	4
926	21	2	2	2	2	2	2	2	2	2	2	0	4	0	2	2	2	2	2	2	2	2	2	2	2	2	0	3	0	3	0	3	0	3	0	2	1	3	0	3	0	3	0	1	3	0	3	0	3
925	23	2	2	2	2	2	2	2	2	1	2	0	4	0	2	2	2	2	2	2	2	2	2	2	2	1	0	3	0	3	0	3	0	3	0	3	0	3	0	3	0	3	0	0	4	0	4	0	4
924	21	2	2	2	2	2	2	2	2	1	2	0	4	0	1	2	2	2	2	2	2	2	2	2	2	2	0	3	0	3	0	3	0	3	0	3	0	3	0	3	0	3	0	0	3	0	4	0	3
923	21	2	2	2	2	2	2	2	2	1	2	0	4	0	1	2	2	2	2	2	2	2	2	2	2	2	0	3	0	3	0	3	0	3	0	3	0	3	0	3	0	3	0	0	3	0	3	0	3
922	22	2	2	2	2	2	2	2	2	1	2	0	4	0	2	1	2	2	2	2	2	2	2	1	2	2	0	3	0	2	1	3	0	3	0	3	0	2	0	2	0	2	0	1	4	0	3	0	3
921	20	2	1	2	2	2	2	2	2	1	1	1	3	1	1	2	2	2	2	2	2	2	2	2	2	2	0	3	0	3	0	3	0	2	1	3	0	1	1	1	1	1	1	6	3	0	3	0	3
920	19	2	1	2	2	2	2	2	2	1	1	1	4	0	1	2	2	2	2	2	2	2	2	2	2	2	0	3	0	3	0	3	0	3	0	3	0	1	1	1	1	1	1	4	4	0	3	0	3
919	19	2	2	2	2	2	2	2	2	1	2	0	2	0	2	2	2	2	2	2	2	2	2	2	2	1	0	2	1	3	0	3	0	3	0	2	1	1	1	1	1	1	1	5	4	0	3	0	3
918	20	2	1	2	2	2	2	2	2	1	1	1	3	1	1	2	2	2	1	2	2	2	2	2	2	2	1	2	1	3	0	3	0	3	0	3	0	1	1	3	0	3	0	5	4	0	3	0	3
917	19	2	2	2	2	2	2	2	2	1	2	0	4	0	2	2	2	2	2	2	2	2	2	2	2	1	0	3	0	3	0	3	0	3	0	3	0	3	0	3	0	3	0	0	4	0	4	0	3
916	20	2	2	2	2	2	2	2	2	2	2	0	2	0	1	2	2	2	2	2	2	2	2	2	2	2	0	3	0	3	0	3	0	3	0	3	0	2	0	2	0	2	0	0	4	0	3	0	3
915	22	2	2	2	2	2	2	2	2	1	2	0	4	0	2	2	2	2	2	2	2	2	2	2	2	1	0	3	0	3	0	3	0	3	0	3	0	2	0	2	0	2	0	0	4	0	4	0	3
914	22	2	1	2	2	2	2	2	2	2	1	1	3	1	1	2	2	2	2	2	2	2	2	2	2	2	0	3	0	3	0	3	0	3	0	2	1	2	0	3	0	3	0	3	4	0	3	0	3
913	23	2	2	2	2	2	2	2	2	1	2	0	2	0	1	2	2	2	2	2	2	2	2	2	2	2	0	1	0	3	0	3	0	3	0	2	1	2	0	3	0	3	0	1	5	0	3	0	4
912	21	2	2	2	2	2	2	2	2	1	2	0	2	0	1	2	2	2	2	2	2	2	2	2	2	2	0	1	0	3	0	3	0	3	0	3	0	3	0	3	0	3	0	0	5	0	3	0	4
911	22	2	1	2	1	2	2	1	2	2	1	1	3	1	1	2	2	2	1	2	2	2	2	2	2	2	1	1	0	3	0	3	0	3	0	3	0	1	1	1	1	1	1	6	4	0	3	0	3
910	21	2	2	1	2	2	2	1	2	2	2	0	4	0	2	2	2	2	2	2	2	2	2	2	2	1	0	3	0	3	0	3	0	3	0	3	0	3	0	3	0	3	0	0	5	0	4	0	4
909	22	2	2	2	2	2	2	2	2	2	2	0	4	0	2	2	2	2	2	2	2	2	2	2	2	1	0	1	0	3	0	1	1	2	1	2	1	2	0	2	0	2	0	3	4	0	4	0	3
908	19	2	1	2	2	2	2	2	2	1	1	1	3	1	1	2	2	2	2	2	2	2	2	2	2	2	0	3	0	3	0	3	0	3	0	3	0	3	0	3	0	3	0	2	4	0	4	0	3
907	18	2	1	2	2	2	2	2	2	1	1	1	2	0	2	2	2	2	1	2	2	2	2	2	2	2	0	3	0	3	0	3	0	3	0	3	0	3	0	3	0	3	0	1	4	0	3	0	3
906	20	2	2	2	2	2	2	2	2	1	2	0	4	0	2	2	2	2	2	2	2	2	2	2	2	1	0	2	1	3	0	3	0	3	0	3	0	3	0	3	0	3	0	1	4	0	4	0	3
905	24	2	2	2	2	2	2	2	2	2	2	0	4	0	2	2	2	2	2	2	2	2	2	2	2	1	0	2	1	3	0	3	0	3	0	3	0	3	0	3	0	3	0	1	4	0	3	0	3
904	22	2	2	2	2	2	2	2	2	1	2	0	4	0	2	2	2	2	2	2	2	2	2	2	2	1	0	2	1	3	0	3	0	3	0	3	0	3	0	3	0	3	0	1	4	0	4	0	3
903	20	2	1	2	2	2	2	2	2	2	1	1	3	1	1	2	2	2	1	2	2	2	2	2	2	2	1	1	0	3	0	1	1	2	1	2	1	1	1	1	1	1	1	9	4	0	4	0	3
902	21	2	2	2	2	2	2	2	2	1	2	0	4	0	2	2	2	2	2	2	2	2	2	2	2	1	0	3	0	3	0	3	0	3	0	3	0	2	0	3	0	3	0	0	4	0	3	0	3
901	20	2	2	2	2	2	2	2	2	1	2	0	4	0	2	2	2	2	2	2	2	2	2	2	2	1	0	3	0	3	0	3	0	3	0	3	0	3	0	3	0	3	0	0	4	0	3	0	3
900	20	2	2	2	2	2	2	2	2	1	2	0	2	0	2	2	2	2	2	2	2	2	2	2	2	1	0	3	0	3	0	3	0	3	0	3	0	3	0	3	0	3	0	0	4	0	3	0	3
899	19	2	1	2	2	2	2	2	2	1	1	1	3	1	1	2	2	2	1	2	2	2	2	2	2	2	1	2	1	3	0	3	0	3	0	3	0	3	0	3	0	3	0	4	4	0	3	0	3
898	21	2	1	2	2	2	2	2	2	2	1	1	3	1	1	2	2	2	2	2	2	2	2	2	2	2	0	2	1	2	1	1	1	3	0	2	1	3	0	3	0	3	0	6	4	0	3	0	3
897	19	2	2	2	2	2	2	2	2	1	2	0	2	0	2	2	2	2	2	2	2	2	2	2	2	1	0	3	0	2	1	2	0	1	0	2	1	3	0	2	0	2	0	2	4	0	3	0	3
896	25	2	1	2	2	2	2	2	2	2	1	1	2	0	2	2	2	2	2	2	2	2	2	2	2	1	0	3	0	2	1	2	0	2	1	2	1	1	1	2	0	2	0	5	4	0	4	0	3
895	22	2	2	2	2	2	2	2	2	1	2	0	3	1	1	2	2	2	1	2	2	2	2	2	2	2	1	1	0	3	0	2	0	3	0	3	0	1	1	3	0	3	0	3	4	0	3	0	3
894	20	2	2	2	2	2	2	2	2	1	2	0	4	0	2	2	2	2	2	2	2	2	2	2	2	1	0	2	1	3	0	2	0	3	0	1	0	3	0	3	0	3	0	1	5	0	3	0	3
893	19	2	1	2	2	2	2	2	2	1	1	1	3	1	1	2	2	2	2	2	2	2	2	2	2	2	0	2	1	2	1	2	0	3	0	3	0	2	0	3	0	3	0	4	3	0	3	0	3
892	19	2	2	2	2	2	2	2	2	2	2	0	4	0	2	2	2	2	2	2	2	2	2	2	2	1	0	3	0	2	1	1	1	3	0	2	1	1	1	2	0	2	0	4	4	0	3	0	3
891	19	2	1	2	2	2	2	2	2	1	1	1	2	0	2	2	2	2	2	2	2	2	2	2	2	1	0	1	0	3	0	2	0	3	0	3	0	3	0	2	0	2	0	1	4	0	4	0	3
890	18	2	2	2	2	2	2	2	2	1	2	0	4	0	2	2	2	2	2	2	2	2	2	2	2	1	0	3	0	2	1	2	0	1	0	3	0	1	1	2	0	2	0	2	4	0	3	0	4
889	22	2	2	2	2	2	2	2	2	1	2	0	3	1	1	2	2	2	2	2	2	2	2	2	2	2	0	2	1	2	1	2	0	3	0	2	1	1	1	3	0	3	0	5	4	0	3	0	3
888	22	2	2	2	1	2	2	1	2	2	2	0	2	0	2	2	2	2	2	2	2	2	2	2	2	1	0	2	1	2	1	2	0	1	0	3	0	1	1	2	0	2	0	3	5	0	3	0	3
887	22	2	2	2	2	2	2	2	2	2	2	0	2	0	2	2	2	2	2	2	2	2	2	2	2	1	0	1	0	3	0	3	0	2	1	2	1	3	0	3	0	3	0	2	4	0	3	0	3
886	24	2	1	2	2	2	2	2	2	1	1	1	2	0	1	2	2	2	2	2	2	2	2	2	2	2	0	2	1	2	1	3	0	1	0	2	1	3	0	3	0	3	0	4	3	0	2	1	3
885	21	2	2	2	2	2	2	2	2	1	2	0	4	0	2	2	2	2	2	2	2	2	2	2	2	1	0	2	1	2	1	2	0	1	0	3	0	2	0	2	0	2	0	2	3	0	3	0	3
884	23	2	1	2	2	2	2	2	2	1	1	1	3	1	1	2	2	2	1	2	2	2	2	2	2	2	1	1	0	3	0	1	1	2	1	3	0	1	1	3	0	3	0	6	4	0	3	0	4
883	24	2	2	2	2	2	2	2	2	1	2	0	4	0	2	2	2	2	2	2	2	2	2	2	2	1	0	1	0	3	0	3	0	3	0	3	0	3	0	3	0	3	0	0	3	0	4	0	3
882	18	2	1	2	2	2	2	2	2	1	1	1	2	0	1	2	2	2	2	2	2	2	2	2	2	2	0	1	0	3	0	3	0	3	0	3	0	1	1	3	0	3	0	2	3	0	3	0	3
881	21	2	1	1	2	2	2	1	2	1	1	1	2	0	2	2	2	2	2	2	2	2	2	2	2	1	0	1	0	3	0	3	0	3	0	3	0	1	1	3	0	3	0	2	3	0	3	0	3
880	21	2	2	2	2	2	2	2	2	1	1	1	2	0	1	2	2	2	1	2	2	2	2	2	2	2	1	1	0	2	1	2	0	2	1	3	0	1	1	3	0	3	0	5	4	0	3	0	3
879	21	2	2	2	2	2	2	2	2	1	2	0	4	0	2	2	2	2	2	2	2	2	2	2	2	1	0	2	1	3	0	3	0	3	0	3	0	3	0	3	0	3	0	1	3	0	3	0	3
878	19	2	2	2	2	2	2	2	2	2	2	0	3	1	1	2	2	2	2	2	2	2	2	2	2	2	0	2	1	3	0	3	0	3	0	3	0	3	0	3	0	3	0	2	3	0	2	1	2
877	22	1	1	2	2	2	2	2	2	2	1	1	3	1	1	2	2	2	2	2	2	2	2	2	2	2	0	2	1	2	1	2	0	1	0	2	1	1	1	1	1	1	1	8	2	1	2	1	2
876	22	2	1	2	2	2	2	2	2	2	2	0	1	0	2	2	2	2	1	2	2	2	2	2	2	2	0	1	0	1	0	1	1	1	0	1	0	2	0	2	0	2	0	1	4	0	4	0	4
875	21	2	2	2	2	2	2	2	2	1	2	0	2	0	2	2	2	2	1	2	2	2	2	2	2	2	0	1	0	1	0	1	1	1	0	1	0	2	0	2	0	2	0	1	4	0	4	0	4
874	22	2	2	2	2	2	2	2	2	1	2	0	2	0	2	2	2	2	1	2	2	2	2	2	2	2	0	1	0	1	0	1	1	1	0	1	0	2	0	2	0	2	0	1	4	0	4	0	4
873	23	2	2	2	2	2	2	2	2	1	2	0	2	0	2	2	2	2	1	2	2	2	2	2	2	2	0	1	0	1	0	1	1	1	0	1	0	2	0	2	0	2	0	1	4	0	4	0	4
872	18	2	2	2	2	2	2	2	2	1	2	0	2	0	2	2	2	2	1	2	2	2	2	2	2	2	0	1	0	1	0	1	1	1	0	1	0	2	0	2	0	2	0	1	4	0	4	0	4
871	20	2	2	2	2	2	2	2	2	1	2	0	2	0	2	2	2	2	1	2	2	2	2	2	2	2	0	1	0	1	0	1	1	1	0	1	0	2	0	2	0	2	0	1	4	0	4	0	4
870	19	2	2	2	2	2	2	2	2	1	2	0	2	0	2	2	2	2	1	2	2	2	2	2	2	2	0	1	0	1	0	1	1	1	0	1	0	2	0	2	0	2	0	1	4	0	4	0	4
869	24	2	2	2	2	2	2	2	2	1	2	0	2	0	2	2	2	2	1	2	2	2	2	2	2	2	0	1	0	1	0	1	1	1	0	1	0	2	0	2	0	2	0	1	4	0	4	0	4
868	20	2	2	2	2	2	2	2	2	1	2	0	2	0	2	2	2	2	1	2	2	2	2	2	2	2	0	1	0	1	0	1	1	1	0	1	0	2	0	2	0	2	0	1	4	0	4	0	4
867	23	2	2	2	2	2	2	2	2	1	2	0	2	0	2	2	2	2	1	2	2	2	2	2	2	2	0	1	0	1	0	1	1	1	0	1	0	2	0	2	0	2	0	1	4	0	4	0	4
866	22	2	2	2	2	2	2	2	2	1	2	0	2	0	2	2	2	2	1	2	2	2	2	2	2	2	0	1	0	1	0	1	1	1	0	1	0	2	0	2	0	2	0	1	4	0	4	0	4
865	22	1	1	2	2	2	2	2	2	2	1	1	1	0	2	2	2	2	1	2	2	2	2	2	2	2	0	1	0	1	0	1	1	1	0	1	0	2	0	2	0	2	0	2	4	0	4	0	4
864	21	2	1	2	2	2	2	2	2	1	2	0	2	0	2	2	2	2	1	2	2	2	2	2	2	2	0	1	0	1	0	1	1	1	0	1	0	2	0	2	0	2	0	1	4	0	4	0	4
863	20	2	2	2	2	2	2	2	2	1	2	0	2	0	2	2	2	2	1	2	2	2	2	2	2	2	0	1	0	1	0	1	1	1	0	1	0	2	0	2	0	2	0	1	4	0	4	0	4
862	23	2	1	2	2	2	2	2	2	2	2	0	2	0	2	2	2	2	1	2	2	2	2	2	2	2	0	1	0	1	0	1	1	1	0	1	0	2	0	2	0	2	0	1	4	0	4	0	4
861	20	2	1	2	2	2	2	2	2	1	2	0	2	0	2	2	2	2	1	2	2	2	2	2	2	2	0	1	0	1	0	1	1	1	0	1	0	2	0	2	0	2	0	1	4	0	4	0	4
860	21	2	2	2	2	2	2	2	2	1	2	0	2	0	2	2	2	2	1	2	2	2	2	2	2	2	0	1	0	1	0	1	1	1	0	1	0	2	0	2	0	2	0	1	4	0	4	0	4
859	21	2	1	2	2	2	2	2	2	2	2	0	1	0	2	2	2	2	1	2	2	2	2	2	2	2	0	1	0	1	0	1	1	1	0	1	0	2	0	2	0	2	0	1	4	0	4	0	4
858	21	2	1	2	2	2	2	2	2	2	2	0	1	0	2	2	2	2	1	2	2	2	2	2	2	2	0	1	0	1	0	1	1	1	0	1	0	2	0	2	0	2	0	1	4	0	4	0	4
857	21	2	2	2	2	2	2	2	2	1	2	0	2	0	2	2	2	2	1	2	2	2	2	2	2	2	0	1	0	1	0	1	1	1	0	1	0	2	0	2	0	2	0	1	4	0	4	0	4
856	22	2	1	2	2	2	2	2	2	1	2	0	2	0	2	2	2	2	1	2	2	2	2	2	2	2	0	1	0	1	0	1	1	1	0	1	0	2	0	2	0	2	0	1	4	0	4	0	4
855	23	2	2	2	2	2	2	2	2	1	2	0	2	0	2	2	2	2	1	2	2	2	2	2	2	2	0	1	0	1	0	1	1	1	0	1	0	2	0	2	0	2	0	1	4	0	4	0	4
854	24	2	1	2	2	2	2	2	2	2	2	0	2	0	1	2	2	2	2	2	2	2	2	2	2	2	0	2	1	2	1	2	0	1	0	2	1	1	1	1	1	1	1	6	2	1	2	1	2
853	23	2	2	2	2	2	2	2	2	1	2	0	2	0	2	2	2	2	1	2	2	2	2	2	2	2	0	1	0	1	0	1	1	1	0	1	0	2	0	2	0	2	0	1	4	0	4	0	4
852	18	2	1	2	2	2	2	2	2	1	2	0	2	0	2	2	2	2	1	2	2	2	2	2	2	2	0	1	0	1	0	1	1	1	0	1	0	2	0	2	0	2	0	1	4	0	4	0	4
851	19	2	1	2	2	2	2	2	2	1	2	0	1	0	2	2	2	2	1	2	2	2	2	2	2	2	0	1	0	1	0	1	1	1	0	1	0	2	0	2	0	2	0	1	4	0	4	0	4
850	20	2	1	2	2	2	2	2	2	2	2	0	1	0	2	2	2	2	1	2	2	2	2	2	2	2	0	1	0	1	0	1	1	1	0	1	0	2	0	2	0	2	0	1	4	0	4	0	4
849	20	2	2	2	2	2	2	2	2	1	2	0	1	0	2	2	2	2	1	2	2	2	2	2	2	2	0	1	0	1	0	1	1	1	0	1	0	2	0	2	0	2	0	1	4	0	4	0	4
848	19	2	2	2	2	2	2	2	2	1	2	0	2	0	2	2	2	2	1	2	2	2	2	2	2	2	0	1	0	1	0	1	1	1	0	1	0	2	0	2	0	2	0	1	4	0	4	0	4
847	20	2	2	2	2	2	2	2	2	1	2	0	2	0	2	2	2	2	1	2	2	2	2	2	2	2	0	1	0	1	0	1	1	1	0	1	0	2	0	2	0	2	0	1	4	0	4	0	4
846	24	2	2	2	2	2	2	2	2	1	2	0	2	0	2	2	2	2	1	2	2	2	2	2	2	2	0	1	0	1	0	1	1	1	0	1	0	2	0	2	0	2	0	1	4	0	4	0	4
845	23	1	1	2	2	2	2	2	2	2	1	1	3	1	1	2	2	2	2	2	2	2	2	2	2	2	0	2	1	2	1	2	0	1	0	2	1	1	1	1	1	1	1	8	2	1	2	1	2
844	22	2	2	2	2	2	2	2	2	1	2	0	1	0	2	2	2	2	1	2	2	2	2	2	2	2	0	1	0	1	0	1	1	1	0	1	0	2	0	2	0	2	0	1	4	0	4	0	4
843	22	2	2	2	2	2	2	2	2	1	2	0	1	0	2	2	2	2	1	2	2	2	2	2	2	2	0	1	0	1	0	1	1	1	0	1	0	2	0	2	0	2	0	1	4	0	4	0	4
842	24	2	2	2	2	2	2	2	2	1	2	0	1	0	2	2	2	2	1	2	2	2	2	2	2	2	0	1	0	1	0	1	1	1	0	1	0	2	0	2	0	2	0	1	4	0	4	0	4
841	23	2	2	2	2	2	2	2	2	1	2	0	1	0	2	2	2	2	1	2	2	2	2	2	2	2	0	1	0	1	0	1	1	1	0	1	0	2	0	2	0	2	0	1	4	0	4	0	4
840	21	2	2	2	2	2	2	2	2	1	2	0	2	0	2	2	2	2	1	2	2	2	2	2	2	2	0	1	0	1	0	1	1	1	0	1	0	2	0	2	0	2	0	1	4	0	4	0	4
839	18	2	2	2	2	2	2	2	2	1	2	0	2	0	2	2	2	2	1	2	2	2	2	2	2	2	0	1	0	1	0	1	1	1	0	1	0	2	0	2	0	2	0	1	4	0	4	0	4
838	18	2	2	2	2	2	2	2	2	1	2	0	2	0	2	2	2	2	1	2	2	2	2	2	2	2	0	1	0	1	0	1	1	1	0	1	0	2	0	2	0	2	0	1	4	0	4	0	4
837	21	2	2	2	2	2	2	2	2	1	2	0	2	0	2	2	2	2	1	2	2	2	2	2	2	2	0	1	0	1	0	1	1	1	0	1	0	2	0	2	0	2	0	1	4	0	4	0	4
836	23	2	2	2	2	2	2	2	2	1	2	0	2	0	2	2	2	2	1	2	2	2	2	2	2	2	0	1	0	1	0	1	1	1	0	1	0	2	0	2	0	2	0	1	4	0	4	0	4
835	19	2	2	2	2	2	2	2	2	1	2	0	2	0	2	2	2	2	1	2	2	2	2	2	2	2	0	1	0	1	0	1	1	1	0	1	0	2	0	2	0	2	0	1	4	0	4	0	4
834	20	2	2	2	2	2	2	2	2	1	2	0	2	0	2	2	2	2	1	2	2	2	2	2	2	2	0	1	0	1	0	1	1	1	0	1	0	2	0	2	0	2	0	1	4	0	4	0	4
833	19	2	2	2	2	2	2	2	2	1	2	0	2	0	2	2	2	2	1	2	2	2	2	2	2	2	0	1	0	1	0	1	1	1	0	1	0	2	0	2	0	2	0	1	4	0	4	0	4
832	20	2	2	2	2	2	2	2	2	1	2	0	2	0	2	2	2	2	1	2	2	2	2	2	2	2	0	1	0	1	0	1	1	1	0	1	0	2	0	2	0	2	0	1	4	0	4	0	4
831	20	2	2	2	2	2	2	2	2	1	2	0	2	0	2	2	2	2	1	2	2	2	2	2	2	2	0	1	0	1	0	1	1	1	0	1	0	2	0	2	0	2	0	1	4	0	4	0	4
830	19	2	2	2	2	2	2	2	2	1	2	0	1	0	2	2	2	2	1	2	2	2	2	2	2	2	0	1	0	1	0	1	1	1	0	1	0	2	0	2	0	2	0	1	4	0	4	0	4
829	21	2	2	2	2	2	2	2	2	1	2	0	2	0	1	2	2	2	1	2	2	2	2	2	2	2	1	1	0	1	0	1	1	1	0	1	0	2	0	2	0	2	0	2	4	0	4	0	4
828	22	2	1	2	2	2	2	2	2	2	2	0	1	0	1	2	2	2	2	2	2	2	2	2	2	2	0	2	1	2	1	2	0	1	0	2	1	1	1	1	1	1	1	6	2	1	2	1	2
827	23	2	2	2	2	2	2	2	2	1	2	0	2	0	1	2	2	2	1	2	2	2	2	2	2	2	1	1	0	1	0	1	1	1	0	1	0	2	0	2	0	2	0	2	4	0	4	0	4
826	21	1	1	2	2	2	2	2	2	2	1	1	3	1	1	2	2	2	2	2	2	2	2	2	2	2	0	2	1	2	1	2	0	1	0	2	1	1	1	1	1	1	1	8	2	1	2	1	2
825	21	1	1	2	2	2	2	2	2	2	1	1	3	1	1	2	2	2	2	2	2	2	2	2	2	2	0	2	1	2	1	2	0	1	0	2	1	1	1	1	1	1	1	8	2	1	2	1	2
824	22	1	1	2	2	2	2	2	2	2	1	1	3	1	1	2	2	2	2	2	2	2	2	2	2	2	0	2	1	2	1	2	0	1	0	2	1	1	1	1	1	1	1	8	2	1	2	1	2
823	22	2	1	2	2	2	2	2	2	2	2	0	1	0	1	2	2	2	1	2	2	2	2	2	2	2	1	1	0	1	0	1	1	1	0	1	0	2	0	2	0	2	0	2	4	0	4	0	4
822	21	2	1	2	2	2	2	2	2	2	2	0	2	0	1	2	2	2	1	2	2	2	2	2	2	2	1	1	0	1	0	1	1	1	0	1	0	2	0	2	0	2	0	2	4	0	4	0	4
821	18	1	1	2	2	2	2	2	2	2	1	1	3	1	1	2	2	2	2	2	2	2	2	2	2	2	0	2	1	2	1	2	0	1	0	2	1	1	1	1	1	1	1	8	2	1	2	1	2
820	19	1	1	2	2	2	2	2	2	2	1	1	3	1	1	2	2	2	2	2	2	2	2	2	2	2	0	2	1	2	1	2	0	1	0	2	1	1	1	1	1	1	1	8	2	1	2	1	2
819	19	2	2	2	2	2	2	2	2	1	2	0	2	0	1	2	2	2	1	2	2	2	2	2	2	2	1	1	0	1	0	1	1	1	0	1	0	2	0	2	0	2	0	2	4	0	4	0	4
818	20	2	2	2	2	2	2	2	2	1	2	0	2	0	1	2	2	2	1	2	2	2	2	2	2	2	1	1	0	1	0	1	1	1	0	1	0	2	0	2	0	2	0	2	4	0	4	0	4
817	22	1	1	2	2	2	2	2	2	2	1	1	3	1	1	2	2	2	2	2	2	2	2	2	2	2	0	2	1	2	1	2	0	1	0	2	1	1	1	1	1	1	1	8	2	1	2	1	2
816	22	2	1	2	2	2	2	2	2	2	2	0	1	0	2	2	2	2	1	2	2	2	2	2	2	2	0	1	0	1	0	1	1	1	0	1	0	2	0	2	0	2	0	1	4	0	4	0	4
815	21	2	2	2	2	2	2	2	2	1	2	0	2	0	2	2	2	2	1	2	2	2	2	2	2	2	0	1	0	1	0	1	1	1	0	1	0	2	0	2	0	2	0	1	4	0	4	0	4
814	22	2	2	2	2	2	2	2	2	1	2	0	2	0	2	2	2	2	1	2	2	2	2	2	2	2	0	1	0	1	0	1	1	1	0	1	0	2	0	2	0	2	0	1	4	0	4	0	4
813	23	2	2	2	2	2	2	2	2	1	2	0	2	0	2	2	2	2	1	2	2	2	2	2	2	2	0	1	0	1	0	1	1	1	0	1	0	2	0	2	0	2	0	1	4	0	4	0	4
812	18	2	2	2	2	2	2	2	2	1	2	0	2	0	2	2	2	2	1	2	2	2	2	2	2	2	0	1	0	1	0	1	1	1	0	1	0	2	0	2	0	2	0	1	4	0	4	0	4
811	20	2	2	2	2	2	2	2	2	1	2	0	2	0	2	2	2	2	1	2	2	2	2	2	2	2	0	1	0	1	0	1	1	1	0	1	0	2	0	2	0	2	0	1	4	0	4	0	4
810	19	2	2	2	2	2	2	2	2	1	2	0	2	0	2	2	2	2	1	2	2	2	2	2	2	2	0	1	0	1	0	1	1	1	0	1	0	2	0	2	0	2	0	1	4	0	4	0	4
809	24	2	1	2	2	2	2	2	2	2	1	1	3	1	1	2	2	2	1	2	2	2	2	2	2	2	1	2	1	3	0	2	0	1	0	3	0	1	1	2	0	3	0	5	4	0	3	0	3
808	20	2	1	1	1	2	2	1	2	2	1	1	3	1	1	2	2	2	2	2	2	2	2	2	2	2	0	3	0	1	0	1	1	1	0	3	0	3	0	1	1	1	1	5	3	0	3	0	4
807	23	2	1	1	1	2	2	1	2	2	1	1	3	1	1	2	2	2	2	2	2	2	2	2	2	2	0	3	0	1	0	1	1	1	0	3	0	3	0	1	1	1	1	5	3	0	3	0	4
806	22	2	2	2	2	2	2	2	2	1	2	0	3	1	2	2	2	2	2	2	2	2	2	2	2	1	0	3	0	3	0	3	0	3	0	3	0	3	0	3	0	3	0	1	4	0	2	1	3
805	25	2	2	2	2	2	2	2	2	1	2	0	3	1	1	2	2	2	2	2	2	2	2	2	2	2	0	2	1	2	1	1	1	2	1	1	0	1	1	1	1	1	1	8	5	0	1	1	4
804	22	2	2	2	2	2	2	2	2	2	1	1	3	1	1	2	2	2	1	2	2	2	1	2	2	2	1	3	0	3	0	3	0	3	0	3	0	3	0	3	0	3	0	3	5	0	2	1	2
803	20	2	2	2	2	2	2	2	2	1	2	0	3	1	1	2	2	2	2	2	2	2	2	2	2	2	0	3	0	2	1	2	0	1	0	1	0	1	1	1	1	1	1	5	2	1	2	1	2
802	23	2	1	2	2	2	2	2	2	2	1	1	3	1	1	2	2	2	2	2	2	2	2	2	2	2	0	2	1	1	0	3	0	2	1	3	0	1	1	1	1	1	1	7	5	0	1	1	2
801	23	1	1	2	2	2	2	2	2	1	1	1	3	1	1	2	2	2	2	2	2	2	2	2	2	2	0	2	1	2	1	3	0	2	1	3	0	3	0	3	0	3	0	5	3	0	2	1	3
800	20	2	1	2	2	2	2	2	2	1	1	1	3	1	2	2	2	2	2	2	2	2	2	2	2	1	0	1	0	3	0	2	0	1	0	3	0	3	0	3	0	3	0	2	5	0	2	1	1
799	19	2	1	2	2	1	2	1	2	1	1	1	3	1	1	2	2	2	2	2	2	2	2	1	2	2	0	2	1	2	1	1	1	2	1	2	1	1	1	1	1	1	1	10	3	0	3	0	3
798	20	2	1	2	2	2	2	2	2	1	1	1	2	0	1	2	2	2	1	2	2	2	2	2	2	2	1	2	1	3	0	1	1	1	0	3	0	3	0	3	0	3	0	4	5	0	3	0	4
797	21	2	2	2	2	2	2	2	2	1	1	1	4	0	1	2	2	2	2	2	2	2	2	2	2	2	0	3	0	3	0	1	1	1	0	1	0	3	0	3	0	3	0	2	5	0	2	1	2
796	21	2	2	1	2	1	2	1	2	2	2	0	2	0	2	2	2	2	2	2	2	2	2	2	2	1	0	3	0	3	0	1	1	1	0	1	0	1	1	2	0	2	0	2	5	0	1	1	3
795	23	2	1	2	2	2	2	2	2	2	2	0	3	1	1	2	2	2	1	2	2	2	2	2	2	2	1	2	1	2	1	3	0	1	0	3	0	2	0	2	0	2	0	4	5	0	2	1	4
794	24	2	2	2	2	2	2	2	2	1	1	1	3	1	1	1	2	2	1	1	1	2	2	2	2	2	1	2	1	1	0	1	1	1	0	1	0	3	0	3	0	3	0	5	5	0	1	1	3
793	21	2	1	2	2	2	2	2	2	2	1	1	3	1	1	2	2	2	1	2	2	2	2	2	2	2	1	2	1	3	0	2	0	1	0	3	0	1	1	2	0	3	0	5	4	0	3	0	3
792	20	2	1	1	1	2	2	1	2	2	1	1	3	1	1	2	2	2	2	2	2	2	2	2	2	2	0	3	0	1	0	1	1	1	0	3	0	3	0	1	1	1	1	5	3	0	3	0	4
791	22	2	2	2	2	2	2	2	2	1	2	0	3	1	2	2	2	2	2	2	2	2	2	2	2	1	0	3	0	3	0	3	0	3	0	3	0	3	0	3	0	3	0	1	4	0	2	1	3
790	20	2	2	2	2	2	2	2	2	1	2	0	3	1	1	2	2	2	2	2	2	2	2	2	2	2	0	2	1	2	1	1	1	2	1	1	0	1	1	1	1	1	1	8	5	0	1	1	4
789	22	2	2	2	2	2	2	2	2	2	1	1	3	1	1	2	2	2	1	2	2	2	1	2	2	2	1	3	0	3	0	3	0	3	0	3	0	3	0	3	0	3	0	3	5	0	2	1	2
788	24	2	1	2	2	2	2	2	2	2	1	1	3	1	1	2	2	2	2	2	2	2	2	2	2	2	0	2	1	1	0	3	0	2	1	3	0	1	1	1	1	1	1	7	5	0	1	1	2
787	22	2	1	2	2	2	2	2	2	1	1	1	3	1	1	2	2	2	2	2	2	2	1	2	2	2	0	2	1	1	0	1	1	1	0	2	1	1	1	1	1	1	1	8	5	0	1	1	2
786	21	2	1	2	2	2	2	2	2	1	1	1	3	1	1	2	2	2	1	2	2	2	2	1	2	2	1	1	0	3	0	2	0	1	0	3	0	3	0	3	0	3	0	3	5	0	2	1	1
785	20	1	1	2	2	2	2	2	2	1	1	1	3	1	1	2	2	2	2	2	2	2	2	1	2	2	0	1	0	1	0	3	0	2	1	2	1	1	1	1	1	1	1	7	4	0	2	1	3
784	19	2	1	2	2	2	2	2	2	2	1	1	3	1	1	2	2	2	2	2	2	2	2	2	2	2	0	2	1	1	0	3	0	2	1	3	0	1	1	1	1	1	1	7	5	0	1	1	2
783	19	1	1	2	2	2	2	2	2	1	1	1	3	1	1	2	2	2	1	2	2	2	2	2	2	2	1	2	1	1	0	3	0	1	0	3	0	3	0	3	0	3	0	4	3	0	3	0	3
782	20	2	2	2	2	2	2	2	2	1	1	1	3	1	1	1	2	2	2	2	2	2	2	2	2	2	0	2	1	2	1	1	1	3	0	1	0	2	0	2	0	2	0	5	4	0	1	1	4
781	23	1	1	2	2	2	2	2	2	2	1	1	3	1	1	2	2	2	1	2	2	2	2	1	2	2	1	2	1	1	0	3	0	2	1	3	0	3	0	1	1	1	1	7	3	0	2	1	2
780	25	2	1	2	2	2	2	2	2	1	1	1	4	0	2	2	2	2	2	1	2	2	1	2	2	2	0	2	1	1	0	3	0	1	0	3	0	3	0	2	0	2	0	2	5	0	5	0	1
779	21	1	1	2	2	2	2	2	2	1	1	1	3	1	1	2	2	2	1	2	2	2	2	2	2	2	1	2	1	2	1	1	1	1	0	2	1	1	1	1	1	1	1	10	5	0	2	1	2
778	20	1	1	2	2	2	2	2	2	1	1	1	3	1	1	2	2	2	1	2	2	2	2	2	2	2	1	2	1	1	0	3	0	1	0	3	0	3	0	3	0	3	0	4	3	0	3	0	3
777	20	2	2	2	2	2	2	2	2	1	2	0	4	0	2	1	2	2	2	2	2	2	2	2	2	2	0	3	0	3	0	3	0	3	0	3	0	3	0	3	0	3	0	0	4	0	2	1	4
776	22	2	2	2	2	2	2	2	2	1	1	1	3	1	2	2	2	2	2	2	2	2	2	2	2	1	0	2	1	2	1	1	1	1	0	1	0	1	1	3	0	3	0	6	5	0	2	1	2
775	22	2	1	2	2	2	2	2	2	2	2	0	3	1	1	2	2	2	1	2	2	2	2	2	2	2	1	1	0	3	0	3	0	3	0	3	0	1	1	3	0	3	0	3	4	0	2	1	2
774	22	2	1	2	2	2	2	2	2	2	1	1	2	0	1	2	2	2	1	2	2	2	2	2	2	2	1	3	0	3	0	3	0	1	0	1	0	3	0	3	0	3	0	2	5	0	1	1	2
773	22	2	2	2	2	2	2	2	2	1	1	1	3	1	1	1	2	2	2	2	2	2	2	2	2	2	0	2	1	2	1	1	1	3	0	1	0	2	0	2	0	2	0	5	4	0	1	1	4
772	22	2	2	2	2	2	2	2	2	1	2	0	2	0	1	2	2	2	2	2	2	2	2	2	2	1	0	3	0	3	0	3	0	3	0	3	0	3	0	3	0	3	0	0	1	1	2	1	1
771	25	1	1	2	2	2	2	2	2	2	1	1	3	1	1	2	2	2	1	2	2	2	2	1	2	2	1	2	1	1	0	3	0	2	1	3	0	3	0	1	1	1	1	7	3	0	2	1	2
770	23	2	2	2	2	2	2	2	2	1	1	1	3	1	1	1	2	2	1	1	1	2	2	2	2	2	1	2	1	1	0	1	1	1	0	1	0	3	0	3	0	3	0	5	5	0	1	1	3
769	25	2	1	2	2	2	2	2	2	2	1	1	3	1	1	2	2	2	1	2	2	2	2	2	2	2	1	2	1	3	0	2	0	1	0	3	0	1	1	2	0	3	0	5	4	0	3	0	3
768	25	2	1	1	1	2	2	1	2	2	1	1	3	1	1	2	2	2	2	2	2	2	2	2	2	2	0	3	0	1	0	1	1	1	0	3	0	3	0	1	1	3	0	4	3	0	3	0	4
767	23	2	1	1	1	2	2	1	2	2	1	1	3	1	1	2	2	2	2	2	2	2	2	2	2	2	0	3	0	1	0	1	1	1	0	3	0	3	0	1	1	1	1	5	3	0	3	0	4
766	25	2	2	2	2	2	2	2	2	1	2	0	3	1	2	2	2	2	2	2	2	2	2	2	2	1	0	3	0	3	0	3	0	3	0	3	0	3	0	3	0	3	0	1	4	0	2	1	3
765	25	2	2	2	2	2	2	2	2	1	2	0	3	1	1	2	2	2	2	2	2	2	2	2	2	2	0	2	1	2	1	1	1	2	1	1	0	1	1	1	1	1	1	8	5	0	1	1	4
764	22	2	2	2	2	2	2	2	2	2	1	1	3	1	1	2	2	2	1	2	2	2	1	2	2	2	1	3	0	3	0	3	0	3	0	3	0	3	0	3	0	3	0	3	5	0	2	1	2
763	24	2	2	2	2	2	2	2	2	1	2	0	3	1	1	2	2	2	2	2	2	2	2	2	2	2	0	3	0	2	1	2	0	1	0	1	0	1	1	1	1	1	1	5	2	1	2	1	2
762	22	2	1	2	2	2	2	2	2	2	1	1	3	1	1	2	2	2	2	2	2	2	2	2	2	2	0	2	1	1	0	3	0	2	1	3	0	1	1	1	1	1	1	7	5	0	1	1	2
761	24	1	1	2	2	2	2	2	2	1	1	1	3	1	1	2	2	2	2	2	2	2	2	2	2	2	0	2	1	2	1	3	0	2	1	3	0	3	0	3	0	3	0	5	3	0	2	1	3
760	22	2	1	2	2	2	2	2	2	1	1	1	3	1	2	2	2	2	2	2	2	2	2	2	2	1	0	1	0	3	0	2	0	1	0	3	0	3	0	3	0	3	0	2	5	0	2	1	1
759	23	2	1	2	2	1	2	1	2	1	1	1	3	1	1	2	2	2	2	2	2	2	2	1	2	2	0	2	1	2	1	1	1	2	1	2	1	1	1	1	1	1	1	10	3	0	3	0	3
758	20	2	1	2	2	2	2	2	2	1	1	1	2	0	1	2	2	2	1	2	2	2	2	2	2	2	1	2	1	3	0	1	1	1	0	3	0	3	0	3	0	3	0	4	5	0	3	0	4
757	21	2	2	2	2	2	2	2	2	1	1	1	4	0	1	2	2	2	2	2	2	2	2	2	2	2	0	3	0	3	0	1	1	1	0	1	0	3	0	3	0	3	0	2	5	0	2	1	2
756	21	2	2	1	2	1	2	1	2	2	2	0	2	0	2	2	2	2	2	2	2	2	2	2	2	1	0	3	0	3	0	1	1	1	0	1	0	1	1	2	0	2	0	2	5	0	1	1	3
755	23	2	1	2	2	2	2	2	2	2	2	0	3	1	1	2	2	2	1	2	2	2	2	2	2	2	1	2	1	2	1	3	0	1	0	3	0	2	0	2	0	2	0	4	5	0	2	1	4
754	19	2	2	2	2	2	2	2	2	1	1	1	3	1	1	1	2	2	1	1	1	2	2	2	2	2	1	2	1	1	0	1	1	1	0	1	0	3	0	3	0	3	0	5	5	0	1	1	3
753	22	2	1	2	2	2	2	2	2	2	1	1	3	1	1	2	2	2	1	2	2	2	2	2	2	2	1	2	1	3	0	2	0	1	0	3	0	1	1	2	0	3	0	5	4	0	3	0	3
752	20	2	1	1	1	2	2	1	2	2	1	1	3	1	1	2	2	2	2	2	2	2	2	2	2	2	0	3	0	1	0	1	1	1	0	3	0	3	0	1	1	1	1	5	3	0	3	0	4
751	22	2	2	2	2	2	2	2	2	1	2	0	3	1	2	2	2	2	2	2	2	2	2	2	2	1	0	3	0	3	0	3	0	3	0	3	0	3	0	3	0	3	0	1	4	0	2	1	3
750	20	2	2	2	2	2	2	2	2	1	2	0	3	1	1	2	2	2	2	2	2	2	2	2	2	2	0	2	1	2	1	1	1	2	1	1	0	1	1	1	1	1	1	8	5	0	1	1	4
749	22	2	2	2	2	2	2	2	2	2	1	1	3	1	1	2	2	2	1	2	2	2	1	2	2	2	1	3	0	3	0	3	0	3	0	3	0	3	0	3	0	3	0	3	5	0	2	1	2
748	25	2	1	2	2	2	2	2	2	2	1	1	3	1	1	2	2	2	2	2	2	2	2	2	2	2	0	2	1	1	0	3	0	2	1	3	0	1	1	1	1	1	1	7	5	0	1	1	2
747	23	2	1	2	2	2	2	2	2	1	1	1	3	1	1	2	2	2	2	2	2	2	1	2	2	2	0	2	1	1	0	1	1	1	0	2	1	1	1	1	1	1	1	8	5	0	1	1	2
746	23	2	1	2	2	2	2	2	2	1	1	1	3	1	1	2	2	2	1	2	2	2	2	1	2	2	1	1	0	3	0	2	0	1	0	3	0	3	0	3	0	3	0	3	5	0	2	1	1
745	24	1	1	2	2	2	2	2	2	1	1	1	3	1	1	2	2	2	2	2	2	2	2	1	2	2	0	1	0	1	0	3	0	2	1	2	1	1	1	1	1	1	1	7	4	0	2	1	3
744	23	2	2	2	2	2	2	2	2	2	1	1	2	0	1	2	2	2	2	2	2	2	2	2	2	2	0	3	0	3	0	3	0	3	0	3	0	3	0	3	0	3	0	1	5	0	5	0	5
743	24	2	2	2	2	2	2	2	2	2	1	1	2	0	1	2	2	2	2	2	2	2	2	2	2	2	0	2	1	1	0	1	1	2	1	1	0	3	0	3	0	3	0	4	5	0	2	1	3
742	18	1	1	2	2	2	2	2	2	2	1	1	3	1	1	2	2	2	1	2	2	2	2	2	2	2	1	1	0	2	1	2	0	1	0	3	0	1	1	1	1	1	1	7	4	0	1	1	3
741	23	2	1	2	2	2	2	2	2	1	1	1	2	0	2	2	2	2	2	2	2	2	2	2	2	1	0	2	1	2	1	2	0	2	1	2	1	1	1	3	0	3	0	6	3	0	4	0	4
740	21	2	1	2	2	2	2	2	2	2	1	1	3	1	1	2	2	2	1	2	2	2	2	2	2	2	1	2	1	2	1	1	1	2	1	2	1	1	1	1	1	1	1	11	3	0	1	1	1
739	19	1	1	2	2	2	2	2	2	1	1	1	3	1	1	2	2	2	1	2	2	2	2	2	2	2	1	2	1	2	1	1	1	2	1	2	1	1	1	1	1	1	1	11	3	0	1	1	1
738	20	2	1	2	2	2	2	2	2	2	1	1	3	1	1	2	2	2	1	2	2	2	2	2	2	2	1	2	1	2	1	1	1	2	1	2	1	1	1	1	1	1	1	11	3	0	1	1	1
737	24	2	1	2	2	2	2	2	2	1	1	1	3	1	1	2	2	2	1	2	2	2	2	2	2	2	1	2	1	2	1	1	1	2	1	2	1	1	1	1	1	1	1	11	3	0	1	1	1
736	25	2	1	2	2	2	2	2	2	1	1	1	3	1	1	2	2	2	1	2	2	2	2	2	2	2	1	2	1	2	1	1	1	2	1	2	1	1	1	1	1	1	1	11	3	0	1	1	1
735	21	2	1	2	2	2	2	2	2	2	1	1	3	1	1	2	2	2	2	2	2	2	2	2	2	2	0	1	0	2	1	2	0	2	1	1	0	1	1	1	1	1	1	7	3	0	1	1	3
734	19	2	1	2	2	2	2	2	2	3	1	1	3	1	1	2	2	2	1	2	2	2	2	2	2	2	1	2	1	2	1	1	1	2	1	2	1	1	1	1	1	1	1	11	1	1	1	1	1
733	18	2	1	2	2	2	2	2	2	1	1	1	2	0	1	2	2	2	2	2	2	2	2	2	2	2	0	2	1	3	0	1	1	1	0	1	0	3	0	3	0	3	0	3	5	0	1	1	2
732	20	1	2	2	2	2	2	2	2	3	2	0	3	1	1	2	2	2	1	2	2	2	2	2	2	2	1	3	0	3	0	2	0	2	1	2	1	1	1	1	1	1	1	7	4	0	3	0	3
731	20	1	1	2	2	2	2	2	2	2	1	1	3	1	1	2	2	2	2	2	2	2	2	2	2	2	0	2	1	2	1	2	0	2	1	2	1	1	1	1	1	1	1	9	4	0	3	0	3
730	24	2	2	2	2	2	2	2	2	1	1	1	2	0	1	2	2	2	1	2	2	2	2	2	2	2	1	3	0	3	0	3	0	1	0	3	0	3	0	3	0	3	0	2	5	0	2	1	3
729	20	2	1	2	2	2	2	2	2	2	1	1	3	1	1	2	2	2	1	2	2	2	2	2	2	2	1	2	1	2	1	1	1	2	1	2	1	1	1	1	1	1	1	11	1	1	1	1	1
728	18	2	1	2	2	2	2	2	2	3	1	1	3	1	1	2	2	2	1	2	2	2	2	2	2	2	1	2	1	2	1	1	1	2	1	2	1	1	1	1	1	1	1	11	1	1	1	1	1
727	18	2	1	2	2	2	2	2	1	1	1	1	3	1	1	2	2	2	1	2	2	2	2	2	2	2	1	2	1	2	1	1	1	2	1	2	1	1	1	1	1	1	1	11	3	0	1	1	1
726	18	2	2	2	2	2	2	2	2	2	2	0	4	0	1	2	2	2	1	2	2	2	2	2	2	2	1	1	0	2	1	2	0	3	0	1	0	3	0	3	0	3	0	2	5	0	5	0	5
725	22	2	2	2	2	2	2	2	2	2	2	0	4	0	1	2	2	2	1	2	2	2	2	2	2	2	1	1	0	2	1	2	0	3	0	1	0	3	0	3	0	3	0	2	5	0	5	0	5
724	22	2	1	2	2	2	2	2	2	1	1	1	3	1	1	2	2	2	1	2	2	2	2	2	2	2	1	2	1	2	1	1	1	2	1	2	1	1	1	1	1	1	1	11	3	0	1	1	1
723	21	2	1	2	2	2	2	2	2	1	1	1	3	1	1	2	2	2	1	2	2	2	2	2	2	2	1	2	1	2	1	1	1	2	1	2	1	1	1	1	1	1	1	11	3	0	1	1	1
722	20	2	1	2	2	2	2	2	2	2	1	1	3	1	1	2	2	2	2	2	2	2	2	2	2	2	0	1	0	2	1	2	0	2	1	1	0	1	1	1	1	1	1	7	3	0	1	1	3
721	23	2	1	2	2	2	2	2	2	3	1	1	3	1	1	2	2	2	1	2	2	2	2	2	2	2	1	2	1	2	1	1	1	2	1	2	1	1	1	1	1	1	1	11	1	1	1	1	1
720	22	2	1	2	2	2	2	2	2	1	1	1	2	0	1	2	2	2	2	2	2	2	2	2	2	2	0	2	1	3	0	1	1	1	0	1	0	3	0	3	0	3	0	3	5	0	1	1	2
719	21	2	1	2	2	2	2	2	2	1	1	1	3	1	1	2	2	2	1	2	2	2	2	2	2	2	1	3	0	2	1	2	0	2	1	1	0	1	1	1	1	1	1	8	4	0	1	1	1
718	21	2	1	2	2	2	2	2	2	1	1	1	2	0	1	2	2	2	1	2	2	2	2	2	2	2	1	3	0	3	0	3	0	3	0	3	0	3	0	3	0	3	0	2	2	1	3	0	3
717	22	2	1	2	2	2	2	2	2	1	1	1	2	0	1	2	2	2	1	2	2	2	2	2	2	2	1	2	1	2	1	2	0	2	1	1	0	1	1	3	0	3	0	6	5	0	1	1	1
716	21	2	1	2	2	2	2	2	2	1	1	1	2	0	1	2	2	2	2	2	2	2	2	2	2	2	0	3	0	2	1	3	0	3	0	3	0	1	1	1	1	2	0	4	4	0	1	1	1
715	21	2	1	2	2	2	2	2	2	1	1	1	3	1	1	2	2	2	1	2	2	2	2	2	2	2	1	3	0	3	0	3	0	3	0	3	0	1	1	1	1	1	1	6	2	1	1	1	1
714	22	1	1	2	2	2	2	2	2	1	1	1	3	1	1	2	2	2	1	2	2	2	2	2	2	2	1	3	0	2	1	2	0	2	1	2	1	1	1	1	1	1	1	9	3	0	1	1	1
713	21	1	1	2	2	2	2	2	2	1	1	1	3	1	1	2	2	2	2	2	2	2	2	2	2	2	0	3	0	2	1	2	0	2	1	1	0	1	1	1	1	1	1	7	4	0	2	1	2
712	21	2	1	2	2	2	2	2	2	1	1	1	3	1	2	2	2	2	2	2	2	2	2	2	2	1	0	3	0	3	0	2	0	3	0	3	0	3	0	3	0	3	0	2	4	0	2	1	4
711	19	1	2	2	2	2	2	2	2	1	2	0	3	1	1	2	2	2	1	2	2	2	2	2	2	2	1	3	0	3	0	2	0	2	1	2	1	1	1	1	1	1	1	7	4	0	3	0	3
710	19	1	1	2	2	2	2	2	2	1	1	1	3	1	1	2	2	2	2	2	2	2	2	2	2	2	0	2	1	2	1	2	0	2	1	2	1	1	1	1	1	1	1	9	4	0	3	0	3
709	25	2	2	2	2	2	2	2	2	2	1	1	2	0	1	2	2	2	1	2	2	2	2	2	2	2	1	3	0	3	0	3	0	1	0	3	0	3	0	3	0	3	0	2	5	0	2	1	3
708	21	2	1	2	2	2	2	2	2	1	1	1	3	1	1	2	2	2	1	2	2	2	2	2	2	2	1	3	0	3	0	1	1	1	0	1	0	3	0	3	0	3	0	4	4	0	3	0	4
707	25	1	1	2	2	2	2	2	2	1	1	1	3	1	1	2	2	2	2	2	2	2	2	2	2	2	0	2	1	2	1	1	1	2	1	2	1	1	1	1	1	1	1	10	3	0	2	1	2
706	24	1	1	2	2	2	2	2	2	1	1	1	3	1	1	2	2	2	2	2	2	2	2	2	2	2	0	2	1	2	1	1	1	2	1	2	1	1	1	1	1	1	1	10	3	0	2	1	2
705	21	2	2	2	2	2	2	2	2	1	1	1	3	1	1	1	2	2	1	1	2	2	2	2	2	2	1	2	1	3	0	3	0	3	0	3	0	3	0	3	0	3	0	4	5	0	1	1	2
704	20	2	2	2	2	2	2	2	2	1	1	1	3	1	1	2	2	2	2	2	2	2	2	2	2	2	0	3	0	3	0	3	0	3	0	3	0	1	1	3	0	3	0	3	3	0	3	0	3
703	22	2	2	2	2	2	2	2	2	1	1	1	3	1	1	1	2	2	1	1	2	2	2	2	2	2	1	2	1	3	0	3	0	3	0	3	0	3	0	3	0	3	0	4	5	0	1	1	2
702	23	2	2	2	2	2	2	2	2	1	1	1	3	1	1	2	2	2	1	2	2	2	2	2	2	2	1	2	1	3	0	3	0	1	0	1	0	3	0	3	0	3	0	4	4	0	2	1	4
701	19	2	2	2	2	2	2	2	2	1	1	1	3	1	1	2	2	2	2	2	2	2	2	2	2	2	0	2	1	2	1	1	1	2	1	1	0	3	0	3	0	3	0	6	5	0	2	1	3
700	23	2	2	2	2	2	2	2	2	2	2	0	4	0	1	2	2	2	1	2	2	2	2	2	2	2	1	1	0	2	1	2	0	3	0	1	0	3	0	3	0	3	0	2	5	0	5	0	5
699	23	2	1	2	2	2	2	2	2	1	1	1	3	1	1	2	2	2	1	2	2	2	2	2	2	2	1	1	0	2	1	1	1	1	0	2	1	1	1	1	1	1	1	9	3	0	2	1	2
698	25	2	2	2	2	2	2	2	2	2	2	0	2	0	2	2	2	2	2	2	2	2	2	2	2	1	0	3	0	3	0	3	0	3	0	3	0	3	0	3	0	3	0	0	3	0	3	0	3
697	25	2	1	2	2	2	2	2	2	2	1	1	3	1	1	2	2	2	1	2	2	2	2	2	2	2	1	1	0	2	1	2	0	2	1	1	0	1	1	1	1	1	1	8	3	0	1	1	3
696	20	2	1	2	2	2	2	2	2	1	1	1	3	1	1	2	2	2	2	2	2	2	2	2	2	2	0	1	0	2	1	2	0	2	1	1	0	1	1	1	1	1	1	7	3	0	1	1	3
695	19	2	1	2	2	2	2	2	2	2	1	1	3	1	1	2	2	2	2	2	2	2	2	2	2	2	0	1	0	2	1	2	0	2	1	1	0	1	1	1	1	1	1	7	3	0	1	1	3
694	21	2	1	2	2	2	2	2	2	2	1	1	3	1	1	2	2	2	1	2	2	2	2	2	2	2	1	2	1	2	1	1	1	2	1	2	1	1	1	1	1	1	1	11	1	1	1	1	1
693	20	2	1	2	2	2	2	2	2	3	1	1	3	1	1	2	2	2	1	2	2	2	2	2	2	2	1	2	1	2	1	1	1	2	1	2	1	1	1	1	1	1	1	11	1	1	1	1	1
692	23	2	1	2	2	2	2	2	1	1	1	1	3	1	1	2	2	2	1	2	2	2	2	2	2	2	1	2	1	2	1	1	1	2	1	2	1	1	1	1	1	1	1	11	3	0	1	1	1
691	21	2	1	2	2	2	2	2	2	1	1	1	4	0	2	2	2	2	2	2	2	2	2	2	2	1	0	2	1	2	1	1	1	2	1	2	1	1	1	1	1	1	1	9	3	0	1	1	3
690	18	2	1	2	2	2	2	2	2	2	1	1	3	1	1	2	2	2	2	2	2	2	2	2	2	2	0	1	0	2	1	2	0	2	1	1	0	1	1	1	1	1	1	7	3	0	1	1	3
689	22	2	1	2	2	2	2	2	2	3	1	1	3	1	1	2	2	2	1	2	2	2	2	2	2	2	1	2	1	2	1	1	1	2	1	2	1	1	1	1	1	1	1	11	1	1	1	1	1
688	23	2	1	2	2	2	2	2	2	1	1	1	3	1	1	2	2	2	1	2	2	2	2	2	2	2	1	2	1	2	1	1	1	2	1	2	1	1	1	1	1	1	1	11	3	0	1	1	1
687	23	1	1	2	2	2	2	2	2	1	1	1	3	1	1	2	2	2	1	2	2	2	2	2	2	2	1	2	1	2	1	1	1	2	1	2	1	1	1	1	1	1	1	11	3	0	1	1	1
686	23	1	1	2	2	2	2	2	2	1	1	1	3	1	1	2	2	2	1	2	2	2	2	2	2	2	1	2	1	2	1	1	1	2	1	2	1	1	1	1	1	1	1	11	3	0	1	1	1
685	22	2	1	2	2	2	2	2	2	1	1	1	3	1	1	2	2	2	1	2	2	2	2	2	2	2	1	2	1	2	1	1	1	2	1	2	1	1	1	1	1	1	1	11	3	0	1	1	1
684	23	2	1	2	2	2	2	2	2	1	1	1	3	1	1	2	2	2	1	2	2	2	2	2	2	2	1	2	1	2	1	1	1	2	1	2	1	1	1	1	1	1	1	11	3	0	1	1	1
683	22	2	1	2	2	2	2	2	2	1	1	1	3	1	1	2	2	2	1	2	2	2	2	2	2	2	1	2	1	2	1	1	1	2	1	2	1	1	1	1	1	1	1	11	3	0	1	1	1
682	23	2	1	2	2	2	2	2	2	1	1	1	3	1	1	2	2	2	1	2	2	2	2	2	2	2	1	2	1	2	1	1	1	2	1	2	1	1	1	1	1	1	1	11	3	0	1	1	1
681	22	2	1	2	2	2	2	2	2	1	1	1	3	1	1	2	2	2	1	2	2	2	2	2	2	2	1	2	1	2	1	1	1	2	1	2	1	1	1	1	1	1	1	11	3	0	1	1	1
680	22	2	1	2	2	2	2	2	2	1	1	1	3	1	1	2	2	2	1	2	2	2	2	2	2	2	1	2	1	2	1	1	1	2	1	2	1	1	1	1	1	1	1	11	3	0	1	1	1
679	21	2	1	2	2	2	2	2	2	1	1	1	3	1	1	2	2	2	1	2	2	2	2	2	2	2	1	2	1	2	1	1	1	2	1	2	1	1	1	1	1	1	1	11	3	0	1	1	1
678	21	2	1	2	2	2	2	2	2	1	1	1	3	1	1	2	2	2	1	2	2	2	2	2	2	2	1	2	1	2	1	1	1	2	1	2	1	1	1	1	1	1	1	11	3	0	1	1	1
677	21	2	1	2	2	2	2	2	2	1	1	1	3	1	1	2	2	2	1	2	2	2	2	2	2	2	1	2	1	2	1	1	1	2	1	2	1	1	1	1	1	1	1	11	3	0	1	1	1
676	22	2	1	2	2	2	2	2	2	1	1	1	3	1	1	2	2	2	1	2	2	2	2	2	2	2	1	2	1	2	1	1	1	2	1	2	1	1	1	1	1	1	1	11	3	0	1	1	1
675	21	1	1	2	2	2	2	2	2	1	1	1	3	1	1	2	2	2	1	2	2	2	2	2	2	2	1	2	1	2	1	1	1	2	1	2	1	1	1	1	1	1	1	11	3	0	1	1	1
674	21	2	1	2	2	2	2	2	2	1	1	1	3	1	1	2	2	2	1	2	2	2	2	2	2	2	1	2	1	2	1	1	1	2	1	2	1	1	1	1	1	1	1	11	3	0	1	1	1
673	25	2	2	2	2	2	2	2	2	1	1	1	3	1	1	2	2	2	2	2	2	2	2	2	2	2	0	2	1	1	0	3	0	1	0	3	0	3	0	3	0	3	0	3	4	0	2	1	3
672	24	2	2	2	2	2	2	2	2	1	2	0	4	0	1	1	2	2	1	2	2	2	2	2	2	2	1	2	1	2	1	2	0	1	0	1	0	1	1	1	1	1	1	6	5	0	1	1	2
671	24	2	2	2	2	2	2	2	2	1	2	0	3	1	1	2	2	2	2	2	2	2	2	2	2	2	0	2	1	3	0	3	0	3	0	1	0	3	0	2	0	2	0	2	5	0	2	1	3
670	23	2	2	2	2	2	2	2	1	2	1	1	3	1	1	2	2	2	1	2	2	2	2	2	2	2	1	2	1	2	1	1	1	2	1	2	1	1	1	1	1	1	1	11	4	0	3	0	2
669	21	2	2	2	2	2	2	2	2	1	2	0	3	1	2	2	2	2	2	2	2	2	2	2	2	1	0	3	0	1	0	3	0	3	0	3	0	3	0	3	0	3	0	1	5	0	2	1	2
668	23	2	1	2	2	2	2	2	2	2	1	1	3	1	1	2	2	2	1	2	2	2	2	2	2	2	1	2	1	3	0	2	0	1	0	3	0	1	1	3	0	3	0	5	4	0	2	1	3
667	21	2	2	2	2	2	2	2	2	1	2	0	2	0	2	2	2	2	2	2	2	2	2	2	2	1	0	2	1	3	0	3	0	3	0	3	0	3	0	3	0	3	0	1	5	0	3	0	3
666	23	2	2	2	2	2	2	2	2	1	2	0	2	0	2	2	2	2	2	2	2	2	2	2	2	1	0	2	1	3	0	3	0	3	0	3	0	3	0	3	0	3	0	1	5	0	3	0	3
665	23	2	1	2	2	2	2	2	2	3	1	1	3	1	1	2	2	2	2	2	2	2	2	1	2	2	0	2	1	1	0	3	0	1	0	3	0	1	1	3	0	1	1	5	1	1	2	1	1
664	22	2	2	2	2	2	2	2	2	1	2	0	4	0	2	2	2	2	2	2	2	2	2	2	2	1	0	3	0	1	0	3	0	3	0	3	0	3	0	3	0	3	0	0	5	0	2	1	2
663	23	2	1	2	2	2	2	2	2	2	1	1	3	1	1	2	2	2	1	2	2	2	2	2	2	2	1	1	0	1	0	1	1	1	0	1	0	1	1	1	1	1	1	7	5	0	1	1	1
662	23	2	2	2	2	1	2	1	2	2	2	0	4	0	2	2	2	2	2	2	2	2	2	2	2	1	0	3	0	3	0	3	0	3	0	3	0	3	0	3	0	3	0	0	5	0	2	1	2
661	21	2	2	2	2	1	2	1	2	2	2	0	4	0	2	2	2	2	2	2	2	2	2	2	2	1	0	3	0	3	0	3	0	3	0	3	0	3	0	3	0	3	0	0	5	0	2	1	2
660	22	2	2	2	2	2	2	2	2	1	2	0	4	0	2	2	2	2	2	2	2	2	2	2	2	1	0	3	0	1	0	3	0	3	0	3	0	3	0	3	0	3	0	0	5	0	2	1	2
659	22	2	2	2	2	1	2	1	2	2	2	0	4	0	2	2	2	2	2	2	2	2	2	2	2	1	0	3	0	3	0	3	0	3	0	3	0	3	0	3	0	3	0	0	5	0	2	1	2
658	26	2	2	2	2	2	2	2	2	1	1	1	3	1	1	2	2	2	1	2	2	2	2	2	2	2	1	3	0	3	0	3	0	3	0	3	0	3	0	3	0	3	0	3	3	0	3	0	3
657	23	2	2	2	2	2	2	2	2	2	1	1	3	1	1	2	2	2	1	2	2	2	2	2	2	2	1	2	1	2	1	1	1	2	1	2	1	1	1	1	1	1	1	11	4	0	3	0	2
656	24	2	2	2	2	2	2	2	2	1	2	0	2	0	1	1	1	1	1	1	1	1	1	1	2	2	1	3	0	3	0	3	0	1	0	3	0	1	1	3	0	3	0	2	5	0	2	1	2
655	23	2	2	2	2	2	2	2	2	1	2	0	2	0	1	2	2	2	1	2	2	2	2	2	2	2	1	2	1	2	1	1	1	1	0	1	0	1	1	1	1	1	1	7	4	0	2	1	3
654	20	2	2	2	2	2	2	2	2	1	2	0	2	0	2	2	2	2	2	2	2	2	2	2	2	1	0	2	1	3	0	3	0	3	0	3	0	3	0	3	0	3	0	1	5	0	4	0	3
653	22	2	1	2	2	2	2	2	2	3	1	1	3	1	1	2	2	2	1	2	2	2	2	2	2	2	1	2	1	1	0	3	0	1	0	3	0	1	1	3	0	1	1	6	1	1	2	1	1
652	21	2	1	2	2	2	2	2	2	2	1	1	3	1	1	2	2	2	2	2	2	2	2	2	2	1	0	2	1	1	0	3	0	1	0	3	0	1	1	3	0	1	1	5	1	1	2	1	1
651	26	2	2	2	2	2	2	2	2	1	1	1	3	1	1	2	2	2	2	2	2	2	2	2	2	2	0	2	1	1	0	3	0	1	0	3	0	3	0	3	0	3	0	3	4	0	2	1	2
650	23	2	2	2	2	2	2	2	2	1	1	1	3	1	1	2	2	2	1	2	2	2	2	2	2	2	1	3	0	3	0	3	0	3	0	3	0	3	0	3	0	3	0	3	5	0	2	1	3
649	23	2	2	2	2	2	2	2	2	1	2	0	2	0	2	2	2	2	2	2	2	2	2	2	2	1	0	2	1	3	0	3	0	3	0	3	0	3	0	3	0	3	0	1	5	0	3	0	3
648	24	2	1	2	2	2	2	2	2	2	1	1	3	1	1	2	2	2	1	2	2	2	2	2	2	2	1	1	0	1	0	1	1	1	0	1	0	1	1	1	1	1	1	7	5	0	1	1	1
647	24	2	2	2	2	2	2	2	2	2	1	1	3	1	1	2	2	2	1	2	2	2	2	2	2	2	1	2	1	3	0	2	0	1	0	3	0	1	1	3	0	3	0	5	4	0	2	1	3
646	22	2	2	2	2	2	2	2	2	1	2	0	2	0	1	2	2	2	1	2	2	2	2	2	2	2	1	2	1	2	1	2	0	1	0	1	0	1	1	1	1	1	1	6	4	0	2	1	3
645	22	2	2	2	2	2	2	2	2	2	1	1	3	1	1	2	2	2	1	2	2	2	2	2	2	2	1	2	1	2	1	1	1	2	1	2	1	1	1	1	1	1	1	11	4	0	3	0	2
644	24	2	2	2	2	1	2	1	2	2	2	0	4	0	2	2	2	2	2	2	2	2	2	2	2	1	0	3	0	3	0	3	0	3	0	3	0	3	0	3	0	3	0	0	5	0	2	1	2
643	27	2	1	2	2	2	2	2	2	2	1	1	3	1	1	2	2	2	1	2	2	2	2	2	2	2	1	1	0	1	0	1	1	1	0	1	0	1	1	1	1	1	1	7	5	0	1	1	1
642	25	2	2	2	2	2	2	2	2	1	1	1	3	1	1	2	2	2	2	2	2	2	2	2	2	2	0	2	1	1	0	3	0	1	0	3	0	3	0	3	0	3	0	3	4	0	2	1	3
641	22	2	2	2	2	2	2	2	2	1	2	0	3	1	1	2	2	2	1	2	2	2	2	2	2	2	1	3	0	3	0	3	0	3	0	3	0	3	0	3	0	3	0	2	5	0	2	1	3
640	26	2	1	2	2	2	2	2	2	2	1	1	3	1	1	2	2	2	1	2	2	2	2	2	2	2	1	1	0	1	0	1	1	1	0	1	0	1	1	1	1	1	1	7	1	1	1	1	1
639	21	2	2	2	2	2	2	2	2	1	2	0	3	1	1	2	2	2	2	2	2	2	2	2	2	2	0	2	1	3	0	3	0	3	0	1	0	3	0	2	0	2	0	2	5	0	2	1	3
638	24	2	1	2	2	2	2	2	2	2	1	1	3	1	1	2	2	2	1	2	2	2	2	2	2	2	1	2	1	3	0	2	0	1	0	3	0	1	1	3	0	3	0	5	4	0	2	1	3
637	21	2	1	2	2	2	2	2	2	2	1	1	3	1	1	2	2	2	2	2	2	2	2	2	2	2	0	1	0	1	0	1	1	1	0	1	0	1	1	1	1	1	1	6	5	0	1	1	1
636	22	2	2	2	2	2	2	2	2	1	2	0	4	0	1	2	1	2	2	1	2	2	2	2	2	2	0	2	1	2	1	2	0	1	0	1	0	1	1	1	1	1	1	5	5	0	1	1	2
635	21	2	2	2	2	2	2	2	2	1	2	0	2	0	2	2	2	2	2	2	2	2	2	2	2	1	0	2	1	3	0	3	0	3	0	3	0	3	0	3	0	3	0	1	5	0	3	0	3
634	22	2	2	2	2	2	2	2	2	1	2	0	4	0	2	2	2	2	2	2	2	2	2	2	2	1	0	3	0	1	0	3	0	3	0	3	0	3	0	3	0	3	0	0	5	0	2	1	2
633	22	2	2	2	2	2	2	2	2	2	1	1	3	1	1	2	2	2	1	2	2	2	2	2	2	2	1	2	1	2	1	1	1	2	1	2	1	1	1	1	1	1	1	11	4	0	3	0	2
632	23	2	1	2	2	2	2	2	2	2	1	1	3	1	1	2	2	2	1	2	2	2	2	2	2	2	1	1	0	1	0	1	1	1	0	1	0	1	1	1	1	1	1	7	1	1	1	1	1
631	22	2	2	2	2	1	2	1	2	2	2	0	4	0	2	2	2	2	2	2	2	2	2	2	2	1	0	3	0	3	0	3	0	3	0	3	0	3	0	3	0	3	0	0	5	0	2	1	2
630	23	2	2	2	2	2	2	2	2	1	2	0	4	0	1	1	2	2	1	2	2	2	2	2	2	2	1	2	1	2	1	2	0	1	0	1	0	1	1	1	1	1	1	6	5	0	1	1	2
629	22	2	2	2	2	2	2	2	2	1	2	0	3	1	1	2	2	2	2	2	2	2	2	2	2	2	0	2	1	3	0	3	0	3	0	1	0	3	0	2	0	2	0	2	5	0	2	1	3
628	23	2	2	2	2	2	2	2	2	1	2	0	2	0	1	2	2	2	1	2	2	2	2	2	2	2	1	2	1	2	1	1	1	1	0	1	0	1	1	1	1	1	1	7	4	0	3	0	4
627	24	2	1	2	2	2	2	2	2	2	1	1	3	1	1	2	2	2	1	2	2	2	2	2	2	2	1	2	1	1	0	1	1	1	0	3	0	1	1	3	0	3	0	6	4	0	2	1	3
626	24	2	2	2	2	2	2	2	2	1	1	1	3	1	1	2	2	2	2	2	2	2	2	2	2	2	0	2	1	1	0	3	0	1	0	3	0	3	0	3	0	3	0	3	3	0	2	1	3
625	23	2	2	2	2	2	2	2	2	1	2	0	4	0	2	2	2	2	2	2	2	2	2	2	2	1	0	3	0	1	0	3	0	3	0	3	0	3	0	3	0	3	0	0	5	0	2	1	2
624	21	2	2	2	2	2	2	2	1	1	1	1	3	1	1	2	2	2	1	2	2	2	2	2	2	2	1	2	1	2	1	2	0	2	1	1	0	1	1	1	1	1	1	9	1	1	2	1	3
623	22	2	2	2	2	2	2	2	2	1	2	0	4	0	1	1	2	2	1	2	2	2	2	2	2	2	1	2	1	2	1	2	0	1	0	1	0	1	1	1	1	1	1	6	5	0	1	1	2
622	22	2	1	2	2	2	2	2	2	2	1	1	3	1	1	2	2	2	1	2	2	2	2	2	2	2	1	2	1	3	0	2	0	1	0	3	0	1	1	3	0	3	0	5	4	0	2	1	3
621	22	2	2	2	2	2	2	2	2	1	2	0	2	0	1	2	2	2	1	2	2	2	2	2	2	2	1	2	1	2	1	1	1	1	0	1	0	1	1	1	1	1	1	7	4	0	2	1	3
620	22	2	2	2	2	2	2	2	2	2	1	1	3	1	1	2	2	2	1	2	2	2	2	2	2	2	1	2	1	2	1	1	1	2	1	2	1	1	1	1	1	1	1	11	4	0	3	0	2
619	25	2	2	2	2	2	2	2	2	1	1	1	3	1	1	2	2	2	2	2	2	2	2	2	2	2	0	2	1	1	0	3	0	1	0	3	0	3	0	3	0	3	0	3	4	0	2	1	2
618	25	2	2	2	2	2	2	2	2	1	1	1	3	1	1	2	2	2	2	2	2	2	2	2	2	2	0	2	1	1	0	3	0	1	0	3	0	3	0	3	0	3	0	3	4	0	2	1	3
617	24	2	2	2	2	2	2	2	2	1	2	0	4	0	1	1	2	2	1	2	2	2	2	2	2	2	1	2	1	2	1	2	0	1	0	1	0	1	1	1	1	1	1	6	5	0	1	1	2
616	24	2	2	2	2	2	2	2	2	1	2	0	3	1	1	2	2	2	2	2	2	2	2	2	2	2	0	2	1	3	0	3	0	3	0	1	0	3	0	2	0	2	0	2	5	0	2	1	3
615	23	2	2	2	2	2	2	2	1	2	1	1	3	1	1	2	2	2	1	2	2	2	2	2	2	2	1	2	1	2	1	1	1	2	1	2	1	1	1	1	1	1	1	11	4	0	3	0	2
614	21	2	2	2	2	2	2	2	2	1	2	0	3	1	2	2	2	2	2	2	2	2	2	2	2	1	0	3	0	1	0	3	0	3	0	3	0	3	0	3	0	3	0	1	5	0	2	1	2
613	23	2	1	2	2	2	2	2	2	2	1	1	3	1	1	2	2	2	1	2	2	2	2	2	2	2	1	2	1	3	0	2	0	1	0	3	0	1	1	3	0	3	0	5	4	0	2	1	3
612	21	2	2	2	2	2	2	2	2	1	2	0	2	0	2	2	2	2	2	2	2	2	2	2	2	1	0	2	1	3	0	3	0	3	0	3	0	3	0	3	0	3	0	1	5	0	3	0	3
611	22	2	2	2	2	2	2	2	2	1	2	0	4	0	1	1	2	2	1	2	2	2	2	2	2	2	1	2	1	2	1	2	0	1	0	1	0	1	1	1	1	1	1	6	5	0	1	1	2
610	24	2	2	2	2	2	2	2	2	1	1	1	2	0	1	2	2	2	1	2	2	2	2	2	2	2	1	2	1	2	1	1	1	1	0	1	0	1	1	1	1	1	1	8	4	0	2	1	3
609	24	2	1	2	2	2	2	2	2	1	1	1	2	0	1	2	2	2	2	2	2	2	1	2	2	2	0	3	0	3	0	3	0	1	0	3	0	3	0	3	0	3	0	1	4	0	2	1	3
608	25	2	1	2	2	2	2	2	2	1	1	1	2	0	1	2	2	2	2	2	2	2	2	2	2	2	0	2	1	2	1	2	0	2	1	1	0	1	1	1	1	1	1	7	4	0	4	0	4
607	22	2	1	2	2	2	2	2	2	1	1	1	3	1	1	2	2	2	1	2	2	2	2	2	2	2	1	2	1	3	0	2	0	1	0	1	0	3	0	3	0	3	0	4	5	0	2	1	4
606	24	2	2	2	2	2	2	2	2	1	2	0	3	1	1	2	2	2	2	2	2	2	2	2	2	2	0	2	1	3	0	3	0	3	0	1	0	3	0	2	0	2	0	2	5	0	2	1	3
605	19	2	2	2	2	2	2	2	2	1	2	0	4	0	2	2	2	2	2	2	2	2	2	2	2	1	0	3	0	3	0	3	0	3	0	3	0	3	0	2	0	3	0	0	4	0	4	0	3
604	19	1	1	2	2	2	2	2	2	1	1	1	3	1	1	2	2	2	2	2	2	2	2	2	2	2	0	2	1	2	1	2	0	2	1	2	1	1	1	1	1	1	1	9	5	0	3	0	3
603	22	2	1	2	2	2	2	2	2	2	1	1	3	1	1	2	2	2	1	2	2	2	2	2	2	2	1	2	1	2	1	2	0	1	0	1	0	1	1	1	1	1	1	8	3	0	3	0	3
602	20	1	1	2	2	2	2	2	2	2	1	1	3	1	1	2	2	2	2	2	2	2	2	2	2	2	0	2	1	2	1	2	0	3	0	3	0	1	1	1	1	1	1	7	4	0	3	0	3
601	18	1	1	2	2	2	2	2	2	1	1	1	3	1	1	2	2	2	2	2	2	2	2	2	2	2	0	1	0	1	0	2	0	2	1	1	0	1	1	1	1	1	1	6	3	0	2	1	2
600	20	1	1	2	2	2	2	2	2	1	1	1	3	1	1	2	2	2	2	2	2	2	2	2	2	2	0	2	1	2	1	2	0	2	1	3	0	1	1	1	1	1	1	8	4	0	4	0	3
599	20	2	1	2	2	1	2	1	2	2	1	1	2	0	1	2	2	2	2	2	2	2	2	2	2	2	0	3	0	3	0	3	0	2	1	1	0	1	1	3	0	3	0	3	3	0	3	0	3
598	23	2	1	2	2	2	2	2	2	1	1	1	2	0	1	2	2	2	1	2	2	2	2	2	2	2	1	2	1	2	1	1	1	1	0	1	0	1	1	1	1	1	1	8	4	0	3	0	3
597	20	2	1	2	2	2	2	2	2	1	1	1	3	1	1	2	2	2	2	2	2	2	2	2	2	2	0	2	1	1	0	1	1	1	0	2	1	3	0	1	1	1	1	7	1	1	3	0	3
596	24	2	1	2	2	2	2	2	2	1	1	1	3	1	1	2	2	2	1	2	2	2	2	2	2	2	1	3	0	2	1	2	0	2	1	3	0	1	1	1	1	1	1	8	5	0	3	0	3
595	23	2	2	2	2	2	2	2	2	2	2	0	2	0	1	2	2	2	2	2	2	2	2	2	2	2	0	3	0	2	1	2	0	2	1	3	0	1	1	1	1	1	1	5	4	0	3	0	3
594	20	1	1	2	2	2	2	2	2	1	1	1	3	1	1	2	2	2	2	2	2	2	2	2	2	2	0	2	1	2	1	2	0	2	1	2	1	1	1	1	1	1	1	9	5	0	3	0	3
593	22	2	1	2	2	2	2	2	2	1	1	1	2	0	2	2	2	2	2	2	2	2	2	2	2	1	0	3	0	3	0	2	0	3	0	2	1	1	1	2	0	2	0	3	4	0	4	0	3
592	20	1	2	2	2	2	2	2	2	1	2	0	3	1	1	2	2	2	2	2	2	2	2	2	2	2	0	3	0	3	0	2	0	2	1	2	1	1	1	1	1	1	1	6	4	0	3	0	3
591	18	1	1	2	2	2	2	2	2	2	1	1	3	1	1	2	2	2	2	2	2	2	2	2	2	2	0	2	1	2	1	2	0	2	1	2	1	1	1	1	1	1	1	9	4	0	3	0	3
590	18	2	1	2	2	2	2	2	2	1	1	1	3	1	1	2	2	2	1	2	2	2	2	2	2	2	1	3	0	3	0	1	1	1	0	1	0	3	0	3	0	3	0	4	4	0	3	0	4
589	21	2	1	2	2	2	2	2	2	1	2	0	3	1	1	2	2	2	2	2	2	2	2	2	2	2	0	3	0	3	0	3	0	3	0	2	1	1	1	1	1	1	1	5	4	0	4	0	4
588	20	1	1	2	2	2	2	2	2	2	1	1	3	1	1	2	2	2	2	2	2	2	2	2	2	2	0	2	1	2	1	2	0	2	1	2	1	1	1	1	1	1	1	9	3	0	3	0	3
587	22	2	1	2	2	2	2	2	2	2	1	1	3	1	1	2	2	2	2	2	2	2	2	2	2	2	0	2	1	2	1	2	0	2	1	2	1	1	1	1	1	1	1	9	3	0	3	0	3
586	21	2	2	2	2	2	2	2	2	2	2	0	2	0	1	2	2	1	2	2	2	2	2	2	2	2	0	1	0	2	1	2	0	1	0	1	0	1	1	1	1	1	1	4	4	0	3	0	3
585	19	2	2	2	2	2	2	2	2	1	2	0	4	0	2	2	2	2	2	2	2	2	2	2	2	1	0	3	0	3	0	3	0	3	0	3	0	3	0	2	0	3	0	0	4	0	4	0	3
584	18	1	1	2	2	2	2	2	2	2	1	1	3	1	1	2	2	2	2	2	2	2	2	2	2	2	0	2	1	2	1	2	0	2	1	2	1	1	1	1	1	1	1	9	3	0	3	0	3
583	20	2	1	2	2	2	2	2	2	2	1	1	3	1	1	2	2	2	1	2	2	2	2	2	2	2	1	2	1	2	1	2	0	1	0	1	0	1	1	1	1	1	1	8	3	0	3	0	3
582	21	2	2	2	2	2	2	2	2	2	2	0	4	0	1	2	2	2	1	2	2	2	2	2	2	2	1	1	0	1	0	2	0	1	0	1	0	1	1	1	1	1	1	4	4	0	3	0	3
581	20	1	1	2	2	2	2	2	2	2	2	0	3	1	1	2	2	2	2	2	2	2	2	2	2	2	0	2	1	2	1	2	0	2	1	3	0	1	1	1	1	1	1	7	3	0	3	0	2
580	18	1	1	2	2	2	2	2	2	2	1	1	3	1	1	2	2	2	2	2	2	2	2	2	2	2	0	2	1	2	1	2	0	2	1	2	1	1	1	1	1	1	1	9	3	0	3	0	3
579	19	2	1	2	2	2	2	2	2	1	1	1	3	1	1	2	2	2	2	2	2	2	2	2	2	2	0	1	0	1	0	2	0	2	1	1	0	1	1	1	1	1	1	6	3	0	3	0	3
578	20	2	2	2	2	2	2	2	2	1	2	0	4	0	2	2	2	2	2	2	2	2	2	2	2	1	0	2	1	3	0	3	0	3	0	3	0	3	0	3	0	3	0	1	4	0	4	0	3
577	22	1	1	2	2	2	2	2	2	1	2	0	3	1	1	2	2	2	2	2	2	2	2	2	2	2	0	2	1	2	1	2	0	2	1	2	1	1	1	1	1	1	1	8	3	0	2	1	2
576	23	2	1	2	2	2	2	2	2	1	1	1	3	1	2	2	2	2	2	2	2	2	2	2	2	1	0	2	1	2	1	2	0	2	1	2	1	1	1	3	0	3	0	7	3	0	4	0	4
575	20	2	1	2	2	2	2	2	2	1	1	1	4	0	1	2	2	2	2	2	2	2	2	2	2	2	0	3	0	3	0	3	0	2	1	2	1	1	1	3	0	3	0	4	4	0	3	0	3
574	25	1	1	2	2	2	2	2	2	2	1	1	3	1	1	2	2	2	2	2	2	2	2	2	2	2	0	2	1	2	1	2	0	2	1	1	0	1	1	1	1	1	1	8	3	0	3	0	3
573	23	1	1	2	2	2	2	2	2	2	1	1	3	1	1	2	2	2	2	2	2	2	2	2	2	2	0	2	1	2	1	2	0	2	1	3	0	1	1	3	0	3	0	6	3	0	3	0	2
572	19	2	1	2	2	2	2	2	2	3	1	1	3	1	1	2	2	2	2	2	2	2	2	2	2	2	0	2	1	2	1	2	0	2	1	2	1	1	1	1	1	1	1	9	3	0	3	0	3
571	20	2	1	2	2	2	2	2	2	2	1	1	3	1	1	2	2	2	1	2	2	2	2	2	2	2	1	2	1	2	1	2	0	1	0	2	1	1	1	1	1	1	1	9	3	0	3	0	3
570	19	1	1	2	2	2	2	2	2	2	1	1	3	1	1	2	2	2	2	2	2	2	2	2	2	2	0	2	1	2	1	2	0	2	1	2	1	1	1	1	1	1	1	9	2	1	3	0	3
569	19	2	2	2	2	2	2	2	2	1	2	0	2	0	1	2	2	2	2	2	2	2	2	2	2	2	0	1	0	1	0	1	1	1	0	2	1	3	0	3	0	3	0	2	3	0	3	0	3
568	20	2	2	2	2	2	2	2	2	1	2	0	4	0	1	2	2	2	1	2	2	2	2	2	2	2	1	2	1	2	1	2	0	1	0	1	0	3	0	3	0	3	0	3	4	0	3	0	3
567	20	2	1	2	2	2	2	2	2	2	1	1	4	0	1	2	2	2	1	2	2	2	2	2	2	2	1	3	0	3	0	2	0	1	0	2	1	2	0	2	0	2	0	3	4	0	4	0	4
566	20	2	2	2	2	2	2	2	2	2	1	1	2	0	1	2	2	2	1	2	2	2	2	1	2	2	1	2	1	1	0	2	0	1	0	3	0	3	0	3	0	3	0	3	4	0	3	0	3
565	24	1	2	2	2	2	2	2	2	2	1	1	3	1	1	2	2	2	2	2	2	2	2	2	2	2	0	3	0	3	0	3	0	2	1	2	1	1	1	1	1	1	1	7	3	0	3	0	3
564	23	1	1	2	2	2	2	2	2	3	1	1	3	1	1	2	2	2	2	2	2	2	2	2	2	2	0	2	1	2	1	2	0	2	1	1	0	1	1	3	0	1	1	7	4	0	3	0	3
563	22	1	1	2	2	2	2	2	2	2	1	1	3	1	1	2	2	2	2	2	2	2	2	2	2	2	0	2	1	2	1	2	0	2	1	3	0	1	1	1	1	1	1	8	3	0	3	0	2
562	18	2	2	2	2	2	2	2	2	2	2	0	4	0	1	2	2	2	1	2	2	2	2	2	2	2	1	2	1	3	0	3	0	3	0	2	1	3	0	3	0	3	0	3	3	0	3	0	3
561	20	2	2	2	2	2	2	2	2	1	2	0	2	0	2	2	2	2	2	2	2	2	2	2	2	1	0	3	0	3	0	3	0	3	0	3	0	2	0	2	0	2	0	0	5	0	4	0	4
560	19	1	1	2	2	2	2	2	2	1	1	1	3	1	1	2	2	2	2	2	2	2	2	2	2	2	0	2	1	2	1	2	0	2	1	2	1	1	1	1	1	1	1	9	3	0	2	1	2
559	21	1	1	2	2	2	2	2	2	3	1	1	3	1	1	2	2	2	2	2	2	2	2	2	2	2	0	2	1	2	1	2	0	2	1	3	0	1	1	1	1	1	1	8	2	1	2	1	2
558	19	2	1	2	2	2	2	2	2	1	1	1	2	0	1	2	2	2	1	2	2	2	2	2	2	2	1	1	0	1	0	1	1	1	0	2	1	1	1	1	1	1	1	7	5	0	3	0	2
557	20	2	2	2	2	2	2	2	2	2	1	1	3	1	1	2	2	2	2	2	2	2	2	2	2	2	0	3	0	2	1	2	0	2	1	3	0	3	0	3	0	3	0	4	5	0	3	0	4
556	18	2	1	2	2	2	2	2	2	2	1	1	2	0	1	2	2	2	1	2	2	2	2	2	2	2	1	2	1	3	0	1	1	1	0	3	0	3	0	3	0	3	0	4	5	0	5	0	3
555	19	1	1	2	2	2	2	2	2	1	1	1	3	1	1	2	2	2	2	2	2	2	2	2	2	2	0	2	1	2	1	2	0	2	1	1	0	1	1	1	1	1	1	8	5	0	3	0	2
554	26	2	2	2	2	2	2	2	2	1	1	1	2	0	1	2	2	2	1	2	2	2	2	2	2	2	1	3	0	3	0	3	0	1	0	3	0	1	1	2	0	2	0	3	3	0	4	0	4
553	22	1	1	2	2	2	2	2	2	1	1	1	3	1	1	2	2	2	2	2	2	2	2	2	2	2	0	2	1	2	1	2	0	2	1	2	1	1	1	1	1	1	1	9	4	0	3	0	2
552	23	2	1	2	2	2	2	2	2	2	1	1	3	1	1	2	2	2	2	2	2	2	2	2	2	2	0	2	1	3	0	3	0	3	0	2	1	1	1	3	0	3	0	5	4	0	3	0	2
551	20	1	1	2	2	2	2	2	2	1	1	1	3	1	1	2	2	2	2	2	2	2	2	2	2	2	0	2	1	2	1	2	0	2	1	2	1	1	1	1	1	1	1	9	3	0	3	0	3
550	24	2	2	2	2	2	2	2	2	2	1	1	2	0	1	2	2	2	2	2	2	2	2	2	2	2	0	3	0	3	0	3	0	3	0	2	1	1	1	3	0	1	1	4	3	0	3	0	3
549	23	1	1	2	2	2	2	2	2	3	1	1	3	1	1	2	2	2	2	2	2	2	2	2	2	2	0	1	0	3	0	2	0	2	1	1	0	1	1	1	1	1	1	6	3	0	2	1	2
548	24	2	1	2	2	2	2	2	2	1	1	1	3	1	1	2	2	2	2	2	2	2	2	2	2	2	0	2	1	3	0	3	0	3	0	3	0	1	1	1	1	1	1	6	4	0	3	0	3
547	22	1	1	2	2	2	2	2	2	2	1	1	3	1	1	2	2	2	2	2	2	2	2	2	2	2	0	2	1	2	1	2	0	2	1	1	0	1	1	1	1	1	1	8	5	0	3	0	2
546	23	2	2	2	2	2	2	2	2	2	2	0	2	0	1	2	2	2	2	2	2	2	2	2	2	2	0	2	1	3	0	3	0	3	0	3	0	2	0	2	0	2	0	1	4	0	4	0	4
545	24	2	2	2	2	2	2	2	2	1	2	0	2	0	1	2	2	2	1	2	2	2	2	2	2	2	1	2	1	1	0	1	1	1	0	1	0	2	0	1	1	1	1	5	3	0	2	1	2
544	20	2	1	2	2	2	2	2	2	1	1	1	2	0	1	2	2	2	2	2	2	2	2	2	2	2	0	2	1	3	0	3	0	2	1	3	0	3	0	3	0	3	0	3	5	0	3	0	3
543	25	1	1	2	2	2	2	2	2	1	1	1	3	1	1	2	2	2	2	2	2	2	2	2	2	2	0	1	0	2	1	2	0	2	1	1	0	1	1	1	1	1	1	7	5	0	3	0	1
542	22	1	1	2	2	2	2	2	2	2	1	1	3	1	1	2	2	2	2	2	2	2	2	2	2	2	0	2	1	2	1	2	0	2	1	2	1	1	1	1	1	1	1	9	5	0	3	0	3
541	20	1	1	2	2	2	2	2	2	3	1	1	3	1	1	2	2	2	2	2	2	2	2	2	2	2	0	2	1	2	1	2	0	2	1	2	1	1	1	1	1	1	1	9	5	0	3	0	2
540	18	2	2	2	2	1	2	1	2	1	1	1	2	0	1	2	2	2	1	2	2	2	2	2	2	2	1	2	1	3	0	3	0	1	0	3	0	3	0	3	0	3	0	3	3	0	2	1	3
539	25	2	1	2	2	2	2	2	2	1	1	1	3	1	1	2	2	2	1	2	2	2	2	2	2	2	1	2	1	1	0	1	1	1	0	1	0	3	0	3	0	3	0	5	5	0	2	1	3
538	21	2	2	2	2	2	2	2	2	1	2	0	2	0	1	2	2	2	2	2	2	2	2	2	2	2	0	2	1	3	0	3	0	3	0	1	0	1	1	1	1	1	1	4	4	0	2	1	2
537	25	2	2	2	2	2	2	2	2	1	2	0	4	0	1	2	2	2	2	2	2	2	2	2	2	2	0	3	0	3	0	3	0	3	0	3	0	3	0	3	0	3	0	0	4	0	2	1	3
536	22	2	1	2	2	2	2	2	2	1	1	1	3	1	1	2	2	2	2	2	2	2	2	2	2	2	0	2	1	1	0	2	0	3	0	1	0	1	1	3	0	1	1	5	4	0	4	0	3
535	26	2	1	2	2	2	2	2	2	1	1	1	3	1	1	2	2	2	1	2	2	2	2	2	2	2	1	1	0	1	0	1	1	1	0	1	0	1	1	1	1	1	1	7	2	1	2	1	2
534	24	2	2	2	2	2	2	2	2	2	1	1	4	0	1	2	2	2	1	2	2	2	2	2	2	2	1	2	1	3	0	3	0	3	0	3	0	3	0	3	0	3	0	3	4	0	4	0	3
533	23	2	2	2	2	2	2	2	2	1	2	0	3	1	1	2	2	2	2	2	2	2	2	2	2	2	0	2	1	3	0	3	0	3	0	1	0	3	0	2	0	2	0	2	5	0	2	1	3
532	19	2	2	2	2	2	2	2	2	1	2	0	4	0	1	1	2	2	1	2	2	2	2	2	2	2	1	2	1	2	1	2	0	1	0	1	0	1	1	1	1	1	1	6	5	0	1	1	2
531	28	2	2	2	2	2	2	2	2	1	2	0	2	0	1	2	2	2	1	2	2	2	2	2	2	2	1	2	1	2	1	1	1	1	0	1	0	1	1	1	1	1	1	7	4	0	2	1	3
530	20	2	2	2	2	2	2	2	2	1	2	0	2	0	2	2	2	2	2	2	2	2	2	2	2	1	0	2	1	3	0	3	0	3	0	3	0	3	0	3	0	3	0	1	5	0	3	0	3
529	24	2	1	2	2	2	2	2	2	2	1	1	3	1	1	2	2	2	1	2	2	2	2	2	2	2	1	2	1	3	0	2	0	1	0	3	0	1	1	3	0	3	0	5	4	0	2	1	3
528	24	2	2	2	2	2	2	2	2	2	1	1	3	1	1	2	2	2	1	2	2	2	2	2	2	2	1	2	1	2	1	1	1	2	1	2	1	1	1	1	1	1	1	11	4	0	3	0	2
527	26	2	2	2	2	2	2	2	2	1	2	0	4	0	2	2	2	2	2	2	2	2	2	2	2	1	0	3	0	1	0	3	0	3	0	3	0	3	0	3	0	3	0	0	5	0	2	1	2
526	22	2	2	2	2	2	2	2	2	1	1	1	3	1	1	2	2	2	2	2	2	2	2	2	2	2	0	2	1	1	0	3	0	1	0	3	0	3	0	3	0	3	0	3	3	0	2	1	3
525	23	2	2	2	2	1	2	1	2	2	2	0	4	0	2	2	2	2	2	2	2	2	2	2	2	1	0	3	0	3	0	3	0	3	0	3	0	3	0	3	0	3	0	0	5	0	2	1	2
524	21	2	2	2	2	2	2	2	2	1	1	1	2	0	1	1	1	2	1	2	2	2	2	2	2	2	1	1	0	1	0	1	1	1	0	1	0	1	1	1	1	1	1	6	5	0	1	1	1
523	25	2	2	2	2	2	2	2	2	2	2	0	4	0	1	2	2	2	1	2	2	2	2	2	2	2	1	1	0	3	0	3	0	3	0	3	0	3	0	3	0	3	0	1	5	0	5	0	5
522	23	2	1	2	2	2	2	2	2	2	1	1	3	1	1	2	2	2	2	2	2	2	2	1	2	2	0	2	1	1	0	3	0	1	0	3	0	1	1	3	0	1	1	5	1	1	2	1	1
521	24	2	2	2	2	2	2	2	2	1	1	1	3	1	1	2	2	2	1	2	2	2	2	2	2	2	1	1	0	1	0	2	0	1	0	1	0	1	1	1	1	1	1	6	5	0	1	1	2
520	23	2	2	2	2	2	2	2	2	1	2	0	4	0	1	2	2	2	1	2	2	2	2	2	2	2	1	3	0	3	0	3	0	3	0	3	0	3	0	3	0	3	0	1	5	0	2	1	3
519	23	2	2	2	2	2	2	2	2	2	2	0	3	1	1	2	2	2	1	2	2	2	2	2	2	2	1	2	1	2	1	2	0	1	0	2	1	1	1	3	0	3	0	6	5	0	2	1	2
518	24	2	2	2	2	2	2	2	2	2	2	0	4	0	2	2	2	2	2	2	2	2	2	2	2	1	0	3	0	2	1	3	0	3	0	3	0	3	0	3	0	3	0	1	5	0	5	0	5
517	20	2	2	2	2	2	2	2	2	1	2	0	3	1	1	2	2	2	1	2	2	2	2	2	2	2	1	3	0	3	0	3	0	3	0	3	0	3	0	3	0	3	0	2	3	0	1	1	2
516	22	2	1	2	2	2	2	2	2	1	1	1	3	1	2	2	2	2	2	2	2	2	2	2	2	1	0	2	1	1	0	3	0	3	0	3	0	1	1	3	0	3	0	4	5	0	1	1	2
515	25	2	2	1	2	2	2	1	2	1	1	1	3	1	1	2	2	2	1	2	2	2	2	2	2	2	1	2	1	3	0	2	0	1	0	1	0	3	0	3	0	3	0	4	5	0	2	1	4
514	26	2	1	2	2	2	2	2	2	1	1	1	2	0	1	2	2	2	2	2	2	2	1	2	2	2	0	3	0	3	0	3	0	1	0	3	0	3	0	3	0	3	0	1	4	0	2	1	3
513	26	2	2	2	2	2	2	2	2	1	2	0	2	0	1	1	1	1	1	1	1	1	1	1	2	2	1	3	0	3	0	3	0	1	0	3	0	1	1	3	0	3	0	2	1	1	3	0	3
512	23	2	2	2	2	2	2	2	2	1	1	1	3	1	1	2	2	2	2	2	2	2	2	1	2	2	0	3	0	3	0	1	1	3	0	3	0	3	0	3	0	3	0	3	3	0	2	1	1
511	24	2	2	2	2	2	2	2	2	1	2	0	3	1	1	2	2	2	1	1	2	2	2	2	2	2	1	2	1	1	0	2	0	1	0	1	0	3	0	3	0	3	0	3	4	0	2	1	3
510	26	2	2	2	2	2	2	2	2	2	2	0	3	1	1	2	2	2	1	2	2	2	2	1	2	2	1	2	1	1	0	2	0	2	1	2	1	3	0	3	0	3	0	5	4	0	2	1	2
509	23	2	2	2	2	2	2	2	2	1	2	0	4	0	1	2	2	2	2	2	2	2	2	2	2	2	0	3	0	3	0	3	0	3	0	3	0	3	0	3	0	3	0	0	5	0	2	1	2
508	23	2	2	2	2	2	2	2	2	1	1	1	4	0	2	2	2	2	2	2	2	2	2	2	2	1	0	3	0	3	0	3	0	3	0	3	0	3	0	3	0	3	0	1	5	0	2	1	3
507	25	2	2	2	2	2	2	2	2	2	1	1	2	0	1	2	2	2	2	2	2	2	2	2	2	2	0	2	1	1	0	1	1	3	0	3	0	1	1	3	0	3	0	4	5	0	2	1	1
506	19	2	2	2	2	2	2	2	2	1	2	0	4	0	1	1	2	2	2	2	1	2	2	2	2	2	0	1	0	2	1	3	0	3	0	3	0	3	0	3	0	3	0	1	5	0	2	1	2
505	24	1	2	2	2	2	2	2	2	1	1	1	3	1	1	2	2	2	1	1	2	2	2	2	2	2	1	2	1	2	1	1	1	1	0	1	0	1	1	1	1	3	0	8	3	0	3	0	3
504	19	2	2	2	2	2	2	2	2	1	1	1	3	1	1	2	2	2	1	2	2	2	2	2	2	2	1	2	1	2	1	1	1	1	0	1	0	1	1	3	0	1	1	8	5	0	2	1	3
503	27	2	2	2	2	2	2	2	2	1	2	0	4	0	2	2	2	2	2	2	2	2	2	2	2	1	0	3	0	3	0	2	0	2	1	3	0	3	0	3	0	3	0	1	3	0	4	0	3
502	21	2	2	2	2	2	2	2	2	1	2	0	4	0	2	2	2	2	2	2	2	2	2	2	2	1	0	1	0	1	0	1	1	1	0	2	1	3	0	3	0	3	0	2	5	0	5	0	5
501	22	2	2	2	2	2	2	2	2	1	2	0	3	1	1	2	2	2	2	2	2	2	2	2	2	2	0	3	0	3	0	3	0	3	0	3	0	3	0	3	0	3	0	1	5	0	3	0	4
500	20	2	1	1	2	1	2	1	2	1	1	1	2	0	1	2	2	2	2	2	2	2	2	2	2	2	0	2	1	1	0	1	1	2	1	1	0	3	0	3	0	3	0	4	4	0	2	1	3
499	26	2	2	2	2	2	2	2	2	1	2	0	4	0	1	1	2	2	2	2	2	2	2	2	2	2	0	1	0	2	1	1	1	2	1	3	0	3	0	3	0	3	0	3	5	0	2	1	2
498	22	2	1	2	2	2	2	2	2	1	1	1	3	1	1	2	2	2	2	2	2	2	2	2	2	2	0	2	1	3	0	1	1	3	0	3	0	3	0	3	0	3	0	4	4	0	2	1	3
497	23	2	2	2	2	2	1	1	2	1	2	0	3	1	1	2	2	2	2	2	2	2	2	2	2	2	0	3	0	1	0	3	0	3	0	3	0	3	0	3	0	3	0	1	5	0	2	1	5
496	25	2	2	1	2	1	2	1	2	1	1	1	2	0	1	2	2	2	2	2	2	2	2	2	2	2	0	3	0	3	0	3	0	1	0	3	0	3	0	3	0	3	0	1	3	0	2	1	4
495	23	2	1	2	2	2	2	2	2	1	1	1	3	1	1	2	2	2	1	2	2	2	2	2	2	2	1	3	0	3	0	2	0	1	0	3	0	3	0	3	0	3	0	3	4	0	1	1	3
494	21	2	1	2	2	2	2	2	2	1	1	1	4	0	1	2	2	2	1	2	2	2	2	2	2	2	1	2	1	2	1	1	1	1	0	1	0	1	1	3	0	3	0	6	4	0	1	1	3
493	21	2	1	2	2	2	2	2	2	1	2	0	4	0	1	2	2	2	2	2	2	2	2	1	2	2	0	1	0	3	0	3	0	3	0	3	0	3	0	3	0	3	0	0	2	1	2	1	2
492	24	2	2	2	2	2	2	2	2	1	2	0	4	0	2	2	2	2	2	2	2	2	2	2	2	1	0	3	0	3	0	3	0	3	0	3	0	3	0	3	0	3	0	0	4	0	3	0	4
491	21	2	2	2	2	2	2	2	2	1	2	0	3	1	1	2	2	2	1	2	2	2	2	2	2	2	1	2	1	2	1	1	1	2	1	1	0	1	1	2	0	2	0	7	5	0	2	1	2
490	23	2	1	2	2	2	2	2	2	1	1	1	3	1	1	2	2	2	2	2	2	2	2	2	2	2	0	3	0	1	0	1	1	1	0	1	0	1	1	1	1	1	1	6	3	0	2	1	3
489	27	2	2	2	2	2	2	2	2	2	1	1	2	0	2	2	2	2	2	2	2	2	2	2	2	1	0	2	1	2	1	2	0	2	1	1	0	2	0	3	0	3	0	4	4	0	1	1	4
488	24	2	1	2	2	2	2	2	2	2	2	0	1	0	2	1	2	2	2	1	2	2	2	2	2	2	0	2	1	2	1	1	1	1	0	1	0	3	0	3	0	3	0	3	5	0	1	1	3
487	22	2	1	2	2	2	2	2	2	2	1	1	1	0	1	1	2	2	2	1	2	2	2	2	2	2	0	2	1	2	1	1	1	1	0	1	0	3	0	3	0	3	0	4	3	0	4	0	2
486	21	2	2	2	2	2	2	2	2	1	2	0	2	0	2	2	2	2	2	2	2	2	2	2	2	1	0	2	1	2	1	2	0	3	0	1	0	3	0	3	0	3	0	2	3	0	2	1	2
485	18	2	2	2	2	2	2	2	2	1	2	0	4	0	2	2	2	2	1	2	2	2	2	2	2	2	0	2	1	2	1	3	0	1	0	2	1	2	0	3	0	3	0	3	2	1	1	1	3
484	17	2	2	2	2	2	2	2	2	1	2	0	3	1	2	2	2	1	2	1	2	2	2	2	2	2	0	3	0	1	0	1	1	2	1	3	0	3	0	3	0	3	0	3	2	1	2	1	1
483	22	2	2	2	2	2	2	2	2	1	1	1	3	1	1	2	2	2	1	2	2	2	2	2	2	2	1	1	0	1	0	1	1	1	0	1	0	1	1	1	1	1	1	7	5	0	1	1	3
482	19	2	2	2	2	2	2	2	2	1	2	0	4	0	1	2	2	2	2	2	2	2	2	2	2	2	0	2	1	1	0	2	0	1	0	1	0	1	1	1	1	1	1	4	5	0	1	1	1
481	18	2	2	2	2	2	2	2	2	1	1	1	3	1	1	2	2	2	2	2	2	2	2	2	2	2	0	3	0	3	0	1	1	3	0	1	0	1	1	3	0	3	0	4	5	0	1	1	2
480	24	2	2	2	2	2	2	2	2	1	2	0	4	0	1	2	2	2	1	2	2	2	2	2	2	2	1	2	1	3	0	3	0	3	0	3	0	3	0	3	0	3	0	2	5	0	2	1	2
479	22	2	2	2	2	2	2	2	2	1	1	1	3	1	1	1	1	2	1	2	2	2	2	2	2	2	1	3	0	2	1	1	1	1	0	1	0	1	1	1	1	1	1	8	1	1	1	1	1
478	24	1	2	2	2	2	2	2	1	1	1	1	1	0	2	2	2	1	2	2	2	2	2	1	2	2	0	2	1	2	1	2	0	2	1	3	0	3	0	3	0	3	0	4	2	1	1	1	4
477	22	2	2	2	2	2	2	2	2	1	2	0	3	1	1	2	2	2	1	2	2	2	2	2	2	2	1	2	1	2	1	2	0	1	0	1	0	1	1	2	0	2	0	5	3	0	2	1	4
476	20	2	2	2	2	2	2	2	2	1	2	0	4	0	2	2	2	2	2	2	2	2	2	2	2	1	0	3	0	3	0	3	0	3	0	3	0	3	0	3	0	3	0	0	4	0	2	1	2
475	18	2	2	2	2	2	2	2	2	1	1	1	2	0	1	2	2	2	1	2	2	2	2	2	2	2	1	2	1	3	0	3	0	2	1	1	0	1	1	2	0	2	0	5	5	0	2	1	2
474	23	2	1	2	2	2	2	2	2	1	1	1	3	1	1	2	2	2	1	2	2	2	2	2	2	2	1	2	1	1	0	2	0	1	0	2	1	2	0	2	0	2	0	5	3	0	2	1	2
473	24	2	1	2	2	2	2	2	2	1	1	1	3	1	1	2	2	2	1	2	2	2	2	2	2	2	1	2	1	3	0	2	0	1	0	3	0	3	0	3	0	3	0	4	3	0	2	1	4
472	22	2	1	2	2	2	2	2	1	2	1	1	1	0	2	2	2	1	2	2	2	2	2	1	2	2	0	2	1	2	1	1	1	1	0	2	1	2	0	2	0	3	0	5	1	1	3	0	5
471	22	1	1	2	2	2	2	2	2	1	1	1	3	1	1	2	2	2	1	2	2	2	2	2	2	2	1	2	1	1	0	3	0	1	0	2	1	1	1	1	1	1	1	8	3	0	3	0	3
470	22	2	1	2	2	2	2	2	2	2	1	1	3	1	1	2	2	2	2	2	2	2	2	2	2	2	0	1	0	2	1	1	1	1	0	1	0	2	0	3	0	3	0	4	5	0	4	0	4
469	24	2	2	2	2	2	2	2	2	1	2	0	3	1	1	2	2	2	2	2	2	2	2	2	2	2	0	2	1	1	0	2	0	1	0	2	1	2	0	3	0	3	0	3	5	0	3	0	3
468	19	1	1	2	2	2	2	2	2	1	1	1	3	1	1	2	2	2	1	2	2	2	2	2	2	2	1	2	1	2	1	2	0	2	1	1	0	1	1	1	1	2	0	8	4	0	2	1	3
467	19	1	1	2	2	2	2	2	2	1	1	1	3	1	1	2	2	2	1	2	2	2	2	2	2	2	1	2	1	2	1	1	1	1	0	1	0	1	1	1	1	1	1	9	5	0	1	1	3
466	19	1	1	2	2	2	2	2	2	1	1	1	3	1	1	2	2	2	1	2	2	2	2	2	2	2	1	2	1	2	1	2	0	3	0	1	0	1	1	1	1	1	1	8	5	0	2	1	2
465	19	1	1	2	2	2	2	2	2	2	1	1	3	1	1	2	2	2	2	2	2	2	2	2	2	2	0	2	1	2	1	2	0	1	0	1	0	1	1	1	1	1	1	7	4	0	2	1	2
464	19	1	2	2	2	2	2	2	2	1	1	1	4	0	2	2	2	2	2	2	2	2	2	2	2	1	0	3	0	3	0	3	0	3	0	3	0	3	0	3	0	3	0	1	5	0	3	0	4
463	19	1	1	2	2	2	2	2	2	1	1	1	4	0	1	2	2	2	1	2	2	2	2	2	2	2	1	2	1	2	1	3	0	1	0	1	0	1	1	1	1	1	1	7	5	0	1	1	2
462	19	2	2	2	2	2	2	2	2	1	1	1	4	0	1	2	2	2	1	2	2	2	2	2	2	2	1	2	1	1	0	2	0	1	0	1	0	1	1	1	1	1	1	6	5	0	1	1	3
461	19	2	2	2	2	2	1	1	2	1	2	0	4	0	1	2	2	2	1	2	2	2	2	2	2	2	1	3	0	3	0	3	0	3	0	3	0	3	0	3	0	3	0	1	4	0	2	1	4
460	24	2	1	2	2	2	2	2	2	1	1	1	4	0	2	2	2	2	2	1	2	2	1	2	2	2	0	2	1	1	0	3	0	1	0	3	0	3	0	2	0	2	0	2	5	0	5	0	1
459	21	1	1	2	2	2	2	2	2	1	1	1	3	1	1	2	2	2	1	2	2	2	2	2	2	2	1	2	1	2	1	1	1	1	0	2	1	1	1	1	1	1	1	10	5	0	2	1	2
458	23	1	1	2	2	2	2	2	2	1	1	1	3	1	1	2	2	2	1	2	2	2	2	2	2	2	1	2	1	1	0	3	0	1	0	3	0	3	0	3	0	3	0	4	3	0	3	0	3
457	23	2	2	2	2	2	2	2	2	1	2	0	4	0	2	1	2	2	2	2	2	2	2	2	2	2	0	3	0	3	0	3	0	3	0	3	0	3	0	3	0	3	0	0	4	0	2	1	4
456	21	2	2	2	2	2	2	2	2	1	1	1	3	1	2	2	2	2	2	2	2	2	2	2	2	1	0	2	1	2	1	1	1	1	0	1	0	1	1	3	0	3	0	6	5	0	2	1	2
455	22	2	1	2	2	2	2	2	2	2	2	0	3	1	1	2	2	2	1	2	2	2	2	2	2	2	1	1	0	3	0	3	0	3	0	3	0	1	1	3	0	3	0	3	4	0	2	1	2
454	22	2	1	2	2	2	2	2	2	2	1	1	2	0	1	2	2	2	1	2	2	2	2	2	2	2	1	3	0	3	0	3	0	1	0	1	0	3	0	3	0	3	0	2	5	0	1	1	2
453	24	2	2	2	2	2	2	2	2	1	1	1	3	1	1	1	2	2	2	2	2	2	2	2	2	2	0	2	1	2	1	1	1	3	0	1	0	2	0	2	0	2	0	5	4	0	1	1	4
452	25	2	2	2	2	2	2	2	2	1	2	0	2	0	1	2	2	2	2	2	2	2	2	2	2	1	0	3	0	3	0	3	0	3	0	3	0	3	0	3	0	3	0	0	1	1	2	1	1
451	25	1	1	2	2	2	2	2	2	2	1	1	3	1	1	2	2	2	1	2	2	2	2	1	2	2	1	2	1	1	0	3	0	2	1	3	0	3	0	1	1	1	1	7	3	0	2	1	2
450	25	2	2	2	2	2	2	2	2	1	1	1	3	1	1	1	2	2	1	1	1	2	2	2	2	2	1	2	1	1	0	1	1	1	0	1	0	3	0	3	0	3	0	5	5	0	1	1	3
449	25	2	1	2	2	2	2	2	2	2	1	1	3	1	1	2	2	2	1	2	2	2	2	2	2	2	1	2	1	3	0	2	0	1	0	3	0	1	1	2	0	3	0	5	4	0	3	0	3
448	25	2	1	1	1	2	2	1	2	2	1	1	3	1	1	2	2	2	2	2	2	2	2	2	2	2	0	3	0	1	0	1	1	1	0	3	0	3	0	1	1	1	1	5	3	0	3	0	4
447	25	2	1	1	1	2	2	1	2	2	1	1	3	1	1	2	2	2	2	2	2	2	2	2	2	2	0	3	0	1	0	1	1	1	0	3	0	3	0	1	1	1	1	5	3	0	3	0	4
446	25	2	2	2	2	2	2	2	2	1	2	0	3	1	2	2	2	2	2	2	2	2	2	2	2	1	0	3	0	3	0	3	0	3	0	3	0	3	0	3	0	3	0	1	4	0	2	1	3
445	25	2	2	2	2	2	2	2	2	1	2	0	3	1	1	2	2	2	2	2	2	2	2	2	2	2	0	2	1	2	1	1	1	2	1	1	0	1	1	1	1	1	1	8	5	0	1	1	4
444	22	2	2	2	2	2	2	2	2	2	1	1	3	1	1	2	2	2	1	2	2	2	1	2	2	2	1	3	0	3	0	3	0	3	0	3	0	3	0	3	0	3	0	3	5	0	2	1	2
443	24	2	2	2	2	2	2	2	2	1	2	0	3	1	1	2	2	2	2	2	2	2	2	2	2	2	0	3	0	2	1	2	0	1	0	1	0	1	1	1	1	1	1	5	2	1	2	1	2
442	22	1	1	2	2	2	2	2	2	1	1	1	3	1	1	2	2	2	1	2	2	2	2	2	2	2	1	2	1	1	0	3	0	1	0	2	1	1	1	1	1	1	1	8	3	0	3	0	3
441	23	1	1	2	2	2	2	2	2	1	1	1	3	1	1	2	2	2	1	2	2	2	2	2	2	2	1	2	1	1	0	2	0	1	0	2	1	1	1	2	0	2	0	6	3	0	3	0	3
440	25	2	1	2	2	2	2	2	2	2	1	1	3	1	1	2	2	2	2	2	2	2	2	2	2	2	0	3	0	1	0	3	0	3	0	3	0	1	1	3	0	3	0	3	3	0	3	0	3
439	24	2	2	2	2	2	2	2	2	1	2	0	4	0	2	2	2	2	2	2	2	2	2	2	2	2	0	3	0	3	0	3	0	3	0	3	0	3	0	3	0	3	0	0	3	0	3	0	3
438	25	1	2	2	2	2	2	2	2	1	2	0	3	1	1	2	2	2	1	2	2	2	2	2	2	2	1	2	1	3	0	2	0	1	0	2	1	1	1	1	1	1	1	7	3	0	2	1	1
437	21	2	1	2	2	2	2	2	2	1	1	1	3	1	1	2	2	2	2	2	2	2	2	2	2	2	0	3	0	3	0	3	0	3	0	3	0	1	1	3	0	3	0	3	3	0	3	0	3
436	25	1	1	2	2	2	2	2	2	1	2	0	1	0	2	2	2	2	1	2	2	2	2	2	2	2	0	2	1	1	0	1	1	1	0	1	0	1	1	1	1	2	0	4	2	1	3	0	3
435	22	2	1	2	2	2	2	2	2	3	1	1	3	1	1	2	2	2	1	2	2	2	2	2	2	2	1	2	1	3	0	1	1	3	0	1	0	1	1	1	1	2	0	7	1	1	3	0	3
434	21	1	2	2	2	2	2	2	2	1	2	0	1	0	2	2	2	1	2	2	2	2	2	2	2	2	0	2	1	1	0	1	1	1	0	1	0	1	1	3	0	3	0	3	3	0	3	0	3
433	21	2	2	2	2	2	2	2	2	1	2	0	4	0	1	2	2	2	2	2	2	2	2	2	2	2	0	3	0	3	0	3	0	3	0	3	0	3	0	3	0	3	0	0	3	0	3	0	3
432	22	1	1	2	2	2	2	2	2	1	1	1	1	0	2	1	2	2	2	1	2	2	2	2	2	2	0	3	0	3	0	3	0	3	0	3	0	2	0	2	0	2	0	1	1	1	2	1	3
431	25	1	1	2	2	2	2	2	2	2	1	1	3	1	1	2	2	2	2	1	2	2	2	2	2	2	0	2	1	1	0	1	1	1	0	3	0	1	1	2	0	2	0	5	3	0	3	0	3
430	23	2	1	2	2	2	2	2	2	1	1	1	2	0	1	2	2	2	2	2	2	2	2	2	2	2	0	1	0	1	0	3	0	3	0	1	0	1	1	3	0	3	0	2	5	0	3	0	3
429	24	1	1	2	2	2	2	2	2	2	1	1	2	0	1	2	2	2	1	2	2	2	2	2	2	2	1	2	1	1	0	3	0	1	0	3	0	1	1	2	0	2	0	4	3	0	3	0	3
428	22	2	1	2	2	2	2	2	2	2	1	1	3	1	1	2	2	2	2	2	2	2	2	2	2	2	0	3	0	1	0	3	0	3	0	3	0	3	0	3	0	3	0	2	3	0	3	0	3
427	26	1	1	2	2	2	2	2	2	2	1	1	3	1	1	2	2	2	2	2	2	2	2	2	2	2	0	2	1	1	0	1	1	1	0	1	0	3	0	3	0	3	0	4	3	0	3	0	3
426	26	1	1	2	2	2	2	2	2	2	1	1	3	1	1	2	2	2	1	2	2	2	2	2	2	2	1	3	0	3	0	3	0	3	0	3	0	3	0	1	1	2	0	4	1	1	3	0	2
425	22	2	1	2	2	2	1	1	2	2	1	1	3	1	1	2	2	2	1	2	2	2	2	2	2	2	1	3	0	1	0	3	0	1	0	1	0	1	1	3	0	3	0	4	4	0	3	0	3
424	25	1	1	2	2	2	2	2	1	1	1	1	3	1	1	2	2	2	1	2	2	2	2	2	2	2	1	1	0	1	0	1	1	1	0	1	0	1	1	3	0	3	0	5	3	0	3	0	3
423	21	2	2	2	2	2	2	2	2	3	2	0	4	0	1	2	2	2	2	2	2	2	2	2	2	2	0	3	0	3	0	3	0	3	0	3	0	3	0	3	0	3	0	0	4	0	4	0	4
422	24	1	1	2	2	1	2	1	2	2	1	1	3	1	1	2	2	2	1	2	2	2	2	2	2	2	1	2	1	3	0	3	0	3	0	3	0	3	0	3	0	2	0	4	3	0	3	0	3
421	21	1	1	2	2	2	2	2	2	2	1	1	1	0	2	2	2	1	2	2	2	2	2	2	2	2	0	2	1	1	0	1	1	1	0	1	0	1	1	2	0	2	0	4	3	0	3	0	3
420	26	1	1	2	2	2	2	2	2	2	1	1	3	1	1	2	2	2	1	2	2	2	2	2	2	2	1	2	1	1	0	2	0	1	0	1	0	1	1	3	0	3	0	5	3	0	3	0	3
419	21	2	2	1	2	2	2	1	2	2	1	1	3	1	1	2	2	2	1	2	2	2	2	2	2	2	1	2	1	1	0	1	1	1	0	1	0	1	1	1	1	1	1	8	3	0	3	0	3
418	24	2	2	2	2	2	2	2	2	1	2	0	3	1	1	2	2	2	2	2	2	2	2	2	2	2	0	2	1	1	0	1	1	1	0	1	0	1	1	1	1	1	1	6	4	0	4	0	4
417	23	2	1	1	2	2	2	1	2	2	1	1	1	0	2	1	2	2	2	1	2	2	2	2	2	2	0	2	1	2	1	2	0	1	0	1	0	3	0	3	0	2	0	3	2	1	3	0	2
416	24	2	2	2	2	2	2	2	1	2	1	1	1	0	2	2	2	2	2	2	2	2	2	2	2	2	0	2	1	1	0	1	1	3	0	1	0	3	0	3	0	3	0	3	1	1	1	1	1
415	20	2	1	2	2	2	2	2	2	1	1	1	3	1	2	1	2	2	2	1	2	2	2	2	2	2	0	2	1	2	1	1	1	1	0	3	0	2	0	3	0	3	0	5	5	0	1	1	3
414	22	2	2	2	2	2	2	2	1	1	1	1	1	0	1	2	2	2	2	2	2	2	2	2	2	2	0	1	0	1	0	1	1	1	0	1	0	1	1	1	1	1	1	5	3	0	1	1	2
413	23	2	2	2	2	2	2	2	2	1	1	1	3	1	1	2	2	2	1	2	2	2	2	2	2	2	1	1	0	3	0	1	1	3	0	3	0	3	0	3	0	3	0	4	5	0	2	1	2
412	23	2	1	2	2	2	2	2	2	2	1	1	3	1	1	2	2	2	1	2	2	2	2	2	2	2	1	3	0	3	0	1	1	3	0	3	0	3	0	3	0	3	0	4	4	0	2	1	3
411	24	1	1	2	2	2	2	2	2	1	1	1	3	1	1	2	2	2	1	2	2	2	2	2	2	2	1	2	1	2	1	3	0	1	0	2	1	1	1	3	0	3	0	7	3	0	3	0	3
410	23	2	1	2	2	2	2	2	2	1	1	1	3	1	1	2	2	2	2	2	2	2	2	2	2	2	0	1	0	1	0	3	0	1	0	3	0	3	0	3	0	3	0	2	5	0	4	0	3
409	23	2	1	2	2	2	2	2	2	1	1	1	3	1	1	2	2	2	1	2	2	2	2	2	2	2	1	2	1	1	0	2	0	1	0	1	0	1	1	1	1	1	1	7	1	1	1	1	3
408	24	2	1	2	2	2	2	2	2	2	1	1	3	1	1	2	2	2	1	2	2	2	2	2	2	2	1	2	1	1	0	2	0	1	0	2	1	3	0	3	0	3	0	5	3	0	3	0	3
407	23	2	1	2	2	2	2	2	2	1	1	1	3	1	1	2	2	2	1	2	2	2	1	2	2	2	1	3	0	1	0	3	0	1	0	1	0	1	1	1	1	1	1	6	3	0	3	0	3
406	22	2	2	2	2	2	2	2	2	1	1	1	4	0	1	2	2	2	2	2	2	2	2	2	2	2	0	3	0	3	0	3	0	3	0	3	0	3	0	3	0	3	0	1	3	0	3	0	3
405	24	1	1	2	2	2	2	2	2	2	1	1	3	1	1	2	2	2	1	2	2	2	2	2	2	2	1	2	1	1	0	2	0	1	0	1	0	1	1	1	1	1	1	7	3	0	3	0	3
404	25	1	1	2	2	2	2	2	2	2	1	1	3	1	1	2	2	2	1	2	2	2	2	2	2	2	1	1	0	1	0	1	1	1	0	2	1	1	1	2	0	2	0	6	3	0	3	0	3
403	21	1	1	2	2	2	2	2	2	1	1	1	3	1	1	2	2	2	1	2	2	2	2	2	2	2	1	2	1	1	0	2	0	1	0	2	1	1	1	3	0	3	0	6	3	0	3	0	3
402	21	2	1	2	2	2	2	2	2	1	1	1	3	1	1	2	2	2	2	2	2	2	2	2	2	2	0	2	1	2	1	2	0	2	1	3	0	3	0	3	0	3	0	5	3	0	3	0	2
401	23	2	2	2	2	2	2	2	2	1	2	0	3	1	2	2	2	1	2	2	2	2	2	2	2	2	0	3	1	1	1	2	1	2	1	3	1	2	1	2	1	3	1	9	5	1	4	0	5
400	20	2	2	2	2	2	2	2	2	3	2	0	3	1	2	2	2	2	2	1	2	2	2	1	2	2	0	3	0	1	0	2	0	2	1	3	0	2	0	3	0	3	0	2	5	0	4	0	5
399	22	2	2	2	2	2	2	2	2	3	2	0	2	0	2	2	2	2	2	2	2	1	1	2	2	2	0	3	0	2	1	1	1	1	0	3	0	2	0	3	0	3	0	2	5	0	3	0	1
398	20	2	2	2	2	2	2	2	2	1	1	1	3	1	1	2	2	2	2	2	2	2	2	2	2	2	0	3	0	1	0	2	0	3	0	3	0	1	1	2	0	2	0	3	4	0	4	0	4
397	19	2	1	2	2	2	2	2	2	1	2	0	4	0	2	2	2	2	2	2	2	1	2	2	2	2	0	1	0	3	0	3	0	1	0	2	1	2	0	3	0	1	1	2	2	1	4	0	3
396	20	2	2	2	2	2	2	2	2	2	1	1	2	0	2	2	2	2	2	2	2	2	2	2	2	1	0	3	0	3	0	3	0	3	0	3	0	3	0	3	0	3	0	1	3	0	3	0	3
394	999	1	1	2	2	2	2	2	2	1	1	1	3	1	1	2	2	2	1	2	2	2	2	2	2	2	1	2	1	3	0	2	0	3	0	1	0	1	1	2	0	2	0	5	4	0	3	0	3
393	21	2	2	2	2	2	2	2	2	2	2	0	3	1	2	2	2	2	2	2	2	2	2	2	2	2	0	3	0	3	0	2	0	1	0	2	1	1	1	3	0	3	0	3	3	0	4	0	3
392	21	2	2	2	2	2	2	2	2	3	2	0	4	0	2	2	2	1	2	1	2	2	2	2	2	2	0	3	0	2	1	2	0	2	1	2	1	3	0	2	0	2	0	3	5	0	3	0	4
390	23	2	2	2	2	2	2	2	2	3	2	0	4	0	1	2	2	2	2	2	2	2	2	2	2	2	0	3	0	3	0	3	0	3	0	3	0	3	0	3	0	3	0	0	5	0	5	0	5
387	21	2	1	2	2	2	2	2	2	2	1	1	2	0	1	2	2	2	2	2	2	2	2	2	2	2	0	1	0	1	0	2	0	3	0	1	0	1	1	2	0	2	0	2	5	0	4	0	4
386	19	2	2	2	2	2	2	2	2	1	2	0	4	0	2	2	2	2	2	2	2	1	2	2	2	2	0	3	0	2	1	1	1	1	0	1	0	3	0	3	0	3	0	2	3	0	4	0	2
385	23	2	2	2	2	2	2	2	2	1	2	0	4	0	2	2	2	2	2	2	2	2	2	2	2	1	0	3	0	3	0	3	0	3	0	3	0	3	0	3	0	3	0	0	5	0	5	0	5
384	19	2	1	2	2	2	2	2	2	3	2	0	3	1	2	2	2	1	2	1	2	2	2	2	2	2	0	3	0	1	0	2	0	2	1	2	1	3	0	2	0	3	0	3	4	0	3	0	4
383	20	2	2	2	2	2	2	2	2	1	2	0	4	0	2	2	2	2	2	2	2	2	2	2	2	1	0	2	1	3	0	2	0	2	1	3	0	3	0	2	0	1	1	3	3	0	4	0	2
382	20	1	1	2	2	2	2	2	2	2	1	1	3	1	1	2	2	2	2	2	2	2	2	2	2	2	0	2	1	1	0	2	0	2	1	3	0	3	0	3	0	3	0	4	4	0	3	0	3
381	20	2	2	2	2	2	2	2	2	1	2	0	4	0	2	2	1	2	2	1	2	2	2	2	2	2	0	3	0	2	1	3	0	2	1	3	0	2	0	1	1	2	0	3	3	0	2	1	4
380	20	2	2	2	2	2	2	2	2	1	2	0	4	0	2	2	2	2	2	2	2	2	2	2	2	1	0	3	0	3	0	3	0	3	0	3	0	3	0	3	0	3	0	0	5	0	5	0	5
379	22	2	2	2	2	2	2	2	2	3	1	1	2	0	2	2	2	2	2	2	2	2	2	2	2	1	0	3	0	3	0	3	0	3	0	3	0	3	0	3	0	3	0	1	5	0	5	0	5
378	21	2	1	2	2	2	2	2	2	3	2	0	3	1	2	2	2	2	2	2	2	2	2	2	2	1	0	2	1	3	0	1	1	1	0	2	1	3	0	3	0	1	1	5	2	1	4	0	1
377	19	2	2	2	2	2	2	2	2	1	1	1	4	0	1	2	2	2	1	2	2	2	2	2	2	2	1	2	1	3	0	3	0	3	0	3	0	3	0	3	0	3	0	3	4	0	2	1	2
376	19	2	2	2	2	2	2	2	2	1	2	0	3	1	1	2	2	2	1	2	2	2	2	2	2	2	1	2	1	2	1	2	0	1	0	1	0	1	1	1	1	1	1	7	5	0	1	1	4
375	29	2	2	2	2	2	2	2	2	1	2	0	3	1	1	2	2	2	2	2	2	2	2	2	2	2	0	2	1	3	0	1	1	1	0	1	0	1	1	1	1	1	1	6	4	0	1	1	2
374	20	2	1	2	2	2	2	2	2	1	1	1	3	1	1	2	2	2	2	2	2	2	2	2	2	2	0	2	1	2	1	1	1	2	1	2	1	2	0	2	0	1	1	8	4	0	3	0	2
373	19	2	1	2	2	2	2	2	2	1	1	1	3	1	1	2	2	2	2	2	2	2	2	1	2	2	0	2	1	2	1	1	1	2	1	1	0	1	1	1	1	1	1	9	2	1	1	1	1
372	20	2	1	2	2	2	2	2	2	1	1	1	3	1	1	2	2	2	1	2	2	2	2	2	2	2	1	2	1	2	1	2	0	1	0	1	0	3	0	2	0	2	0	5	4	0	1	1	3
371	21	2	2	2	2	2	2	2	2	1	1	1	3	1	1	2	2	2	2	2	2	2	2	2	2	2	0	2	1	2	1	2	0	1	0	2	1	2	0	2	0	2	0	5	5	0	2	1	3
370	19	1	2	2	2	2	2	2	2	1	1	1	3	1	1	2	2	2	2	2	2	2	2	2	2	2	0	2	1	3	0	3	0	3	0	1	0	3	0	3	0	3	0	3	3	0	2	1	2
369	19	2	1	2	2	2	2	2	2	1	1	1	3	1	1	2	1	1	1	2	2	2	2	2	2	2	1	2	1	2	1	1	1	1	0	1	0	1	1	2	0	2	0	7	4	0	2	1	3
368	23	2	1	2	2	2	2	2	2	1	1	1	3	1	1	2	2	2	2	2	2	2	2	2	2	2	0	2	1	3	0	2	0	2	1	3	0	1	1	2	0	2	0	5	5	0	3	0	3
367	19	1	2	2	2	2	2	2	2	1	1	1	3	1	1	2	2	2	1	2	2	2	2	1	2	2	1	3	0	1	0	2	0	1	0	2	1	2	0	3	0	3	0	4	5	0	3	0	2
366	24	1	1	2	2	2	2	2	2	1	1	1	3	1	1	2	2	2	2	2	2	2	2	2	2	2	0	2	1	2	1	2	0	2	1	1	0	1	1	2	0	2	0	6	5	0	2	1	2
365	23	2	2	2	2	2	2	2	2	1	1	1	3	1	1	2	2	2	2	2	2	2	2	2	2	2	0	2	1	2	1	2	0	1	0	3	0	1	1	1	1	1	1	7	5	0	2	1	3
364	24	2	2	2	2	2	2	2	2	3	1	1	3	1	1	2	2	2	2	2	2	2	2	2	2	2	0	3	0	2	1	1	1	2	1	2	1	2	0	1	1	1	1	8	5	0	2	1	4
363	23	2	1	2	2	2	2	2	2	1	1	1	4	0	1	2	2	2	2	2	2	2	2	2	2	2	0	3	0	1	0	3	0	1	0	3	0	3	0	3	0	3	0	1	4	0	2	1	3
362	22	2	2	2	2	2	2	2	2	2	2	0	2	0	1	2	2	2	2	2	2	2	2	2	2	2	0	3	0	3	0	1	1	3	0	3	0	1	1	3	0	3	0	2	5	0	2	1	2
361	22	2	2	2	2	2	2	2	2	1	1	1	3	1	1	2	2	2	2	2	2	2	2	2	2	2	0	2	1	2	1	2	0	1	0	2	1	1	1	3	0	3	0	6	4	0	2	1	2
360	24	2	2	2	2	2	2	2	2	2	2	0	4	0	2	2	2	2	2	2	2	2	2	2	2	1	0	3	0	3	0	3	0	3	0	3	0	3	0	3	0	3	0	0	3	0	3	0	3
359	19	2	2	2	2	2	2	2	2	1	1	1	3	1	1	2	2	2	2	2	2	2	2	2	2	2	0	2	1	2	1	3	0	3	0	2	1	1	1	2	0	2	0	6	5	0	3	0	3
358	22	2	1	2	2	2	2	2	2	3	1	1	3	1	1	2	2	2	1	2	2	2	2	1	2	2	1	1	0	1	0	1	1	1	0	3	0	1	1	1	1	1	1	7	3	0	2	1	2
357	19	2	2	2	2	2	2	2	2	2	2	0	4	0	2	2	2	2	2	2	2	2	2	2	2	1	0	3	0	3	0	3	0	3	0	3	0	3	0	3	0	3	0	0	3	0	2	1	2
356	20	2	1	2	2	2	2	2	2	1	1	1	3	1	2	2	2	2	2	2	2	2	2	1	2	2	0	2	1	3	0	3	0	3	0	3	0	3	0	3	0	3	0	3	3	0	3	0	3
355	21	2	1	2	2	2	2	2	2	1	1	1	3	1	1	2	2	2	2	1	2	2	1	2	2	2	0	3	0	1	0	1	1	1	0	3	0	2	0	2	0	2	0	3	4	0	2	1	5
354	21	2	2	2	2	2	2	2	2	1	2	0	4	0	1	2	2	2	2	2	2	2	2	2	2	2	0	1	0	1	0	1	1	1	0	1	0	1	1	1	1	1	1	4	4	0	4	0	4
353	19	2	2	2	2	2	2	2	2	1	1	1	3	1	1	2	2	2	2	2	2	2	2	2	2	2	0	2	1	3	0	1	1	1	0	3	0	3	0	3	0	3	0	4	5	0	2	1	2
352	22	2	1	2	2	2	2	2	2	1	1	1	3	1	1	2	2	2	1	2	2	2	2	2	2	2	1	2	1	2	1	2	0	2	1	1	0	1	1	2	0	3	0	7	2	1	2	1	3
351	20	2	2	2	2	2	2	2	2	1	1	1	3	1	1	2	2	2	2	2	2	2	2	2	2	2	0	2	1	2	1	2	0	1	0	2	1	1	1	1	1	1	1	8	4	0	2	1	2
350	21	2	2	2	2	2	2	2	2	1	1	1	2	0	1	2	2	2	1	2	2	2	2	2	2	2	1	2	1	3	0	3	0	1	0	3	0	3	0	3	0	3	0	3	5	0	1	1	2
349	22	2	2	2	2	2	2	2	2	2	1	1	2	0	1	2	2	2	2	2	2	2	2	2	2	2	0	3	0	1	0	3	0	2	1	2	1	1	1	3	0	3	0	4	4	0	2	1	3
348	21	2	1	2	2	2	2	2	2	1	1	1	3	1	1	2	1	2	1	2	2	2	2	2	2	2	1	2	1	3	0	1	1	1	0	1	0	3	0	3	0	3	0	5	5	0	1	1	3
347	19	2	1	2	2	2	2	2	2	1	1	1	3	1	1	2	2	2	2	2	2	2	2	2	2	2	0	3	0	3	0	3	0	3	0	3	0	1	1	3	0	3	0	3	5	0	2	1	2
346	21	2	2	2	2	2	2	2	2	1	2	0	4	0	2	2	2	2	2	2	2	2	2	2	2	1	0	1	0	3	0	3	0	1	0	2	1	3	0	3	0	3	0	1	5	0	4	0	4
345	21	2	1	2	2	2	2	2	2	1	1	1	3	1	1	2	2	2	1	2	2	2	2	2	2	2	1	2	1	3	0	3	0	3	0	3	0	3	0	3	0	3	0	4	3	0	2	1	3
344	26	1	2	2	2	2	2	2	2	2	1	1	3	1	1	2	2	2	2	2	2	2	2	2	2	2	0	2	1	3	0	1	1	2	1	2	1	3	0	3	0	1	1	7	3	0	2	1	3
343	26	1	1	2	2	2	2	2	2	1	1	1	3	1	1	2	2	2	2	2	2	2	2	2	2	2	0	2	1	1	0	1	1	2	1	3	0	1	1	2	0	1	1	7	5	0	3	0	3
342	20	2	1	2	2	2	2	2	2	1	1	1	3	1	1	2	2	2	1	2	2	2	2	2	2	2	1	2	1	2	1	1	1	1	0	1	0	3	0	3	0	3	0	6	3	0	2	1	3
341	23	2	2	2	2	2	2	2	2	1	1	1	3	1	1	2	2	2	1	2	2	2	2	2	2	2	1	2	1	3	0	3	0	3	0	2	1	3	0	2	0	2	0	5	4	0	3	0	1
340	20	2	2	2	2	2	2	2	2	1	1	1	3	1	1	2	2	2	2	2	2	2	2	2	2	2	0	3	0	3	0	3	0	2	1	3	0	1	1	1	1	1	1	6	4	0	3	0	2
339	23	2	1	2	2	2	2	2	2	2	1	1	2	0	1	2	2	2	2	2	2	2	2	2	2	2	0	3	0	3	0	3	0	1	0	3	0	3	0	3	0	3	0	1	5	0	2	1	4
338	20	2	2	2	2	2	2	2	2	1	1	1	4	0	1	2	2	2	2	2	2	2	2	2	2	2	0	3	0	2	1	3	0	2	1	1	0	1	1	3	0	3	0	4	5	0	2	1	2
337	21	2	1	2	2	2	2	2	2	2	1	1	3	1	1	2	2	2	1	2	2	2	2	2	2	2	1	2	1	1	0	1	1	1	0	2	1	1	1	1	1	1	1	9	5	0	1	1	1
336	19	2	2	2	2	2	2	2	2	1	1	1	3	1	1	2	2	2	2	2	2	2	2	2	2	2	0	1	0	3	0	3	0	3	0	2	1	1	1	1	1	1	1	6	5	0	3	0	2
335	21	2	1	2	2	2	2	2	2	1	2	0	3	1	1	2	2	2	2	2	2	2	2	2	2	2	0	2	1	1	0	2	0	2	1	1	0	1	1	2	0	2	0	4	5	0	2	1	3
334	18	2	1	2	2	2	2	2	2	1	1	1	3	1	1	2	2	2	2	2	2	2	2	2	2	2	0	2	1	3	0	3	0	3	0	3	0	3	0	3	0	3	0	3	5	0	1	1	3
333	25	2	1	2	2	2	2	2	2	2	1	1	3	1	1	2	2	2	1	2	2	2	2	2	2	2	1	2	1	1	0	1	1	3	0	2	1	1	1	1	1	1	1	9	3	0	2	1	1
332	19	2	1	2	2	2	2	2	2	1	1	1	3	1	1	2	2	2	1	2	2	2	2	1	2	2	1	2	1	2	1	3	0	2	1	3	0	1	1	3	0	3	0	7	3	0	3	0	3
331	19	2	2	2	2	2	2	2	2	2	1	1	4	0	2	2	2	2	2	2	2	2	2	1	2	2	0	2	1	1	0	1	1	1	0	1	0	1	1	3	0	3	0	4	3	0	2	1	2
330	19	2	1	2	2	2	1	1	2	2	1	1	3	1	1	2	2	2	1	2	2	2	2	2	2	2	1	2	1	3	0	3	0	1	0	2	1	1	1	1	1	1	1	8	4	0	3	0	3
329	24	2	2	2	2	2	2	2	2	2	2	0	4	0	2	2	2	2	2	2	2	2	2	2	2	1	0	3	0	3	0	3	0	3	0	3	0	3	0	3	0	3	0	0	3	0	3	0	3
328	19	2	2	1	2	2	2	1	2	1	2	0	3	1	1	2	2	2	1	2	2	2	2	2	2	2	1	3	0	1	0	3	0	1	0	3	0	3	0	1	1	1	1	4	5	0	2	1	3
327	24	2	2	2	2	2	2	2	2	1	1	1	3	1	1	2	2	2	1	2	2	2	2	2	2	2	1	2	1	2	1	1	1	1	0	2	1	1	1	1	1	1	1	10	5	0	3	0	3
326	23	2	2	2	2	2	2	2	2	1	1	1	3	1	1	2	2	2	2	2	2	2	2	2	2	2	0	2	1	2	1	1	1	3	0	1	0	1	1	1	1	1	1	8	5	0	1	1	1
325	23	2	2	2	2	2	2	2	2	1	2	0	3	1	1	1	2	1	1	2	2	2	2	2	2	2	1	3	0	2	1	3	0	3	0	3	0	3	0	3	0	3	0	3	5	0	2	1	2
324	22	2	1	2	2	2	2	2	2	1	1	1	3	1	1	2	2	2	1	2	2	2	2	2	2	2	1	2	1	3	0	3	0	1	0	3	0	3	0	2	0	2	0	4	4	0	2	1	4
323	21	2	2	2	2	2	2	2	2	1	1	1	3	1	2	2	2	2	2	2	2	2	2	2	2	1	0	3	0	3	0	3	0	3	0	3	0	3	0	3	0	3	0	2	5	0	2	1	3
322	19	2	2	2	2	2	2	2	2	1	1	1	2	0	1	1	2	2	1	2	2	2	2	2	2	2	1	2	1	3	0	3	0	1	0	1	0	3	0	3	0	3	0	3	5	0	2	1	2
321	20	2	2	2	2	2	2	2	2	1	1	1	4	0	2	2	2	2	2	2	2	2	2	2	2	1	0	3	0	3	0	3	0	3	0	3	0	3	0	3	0	3	0	1	5	0	1	1	4
320	24	2	1	2	2	2	2	2	2	2	1	1	3	1	1	2	2	2	2	2	2	2	2	2	2	2	0	2	1	1	0	3	0	2	1	3	0	1	1	1	1	1	1	7	5	0	1	1	2
319	19	1	1	2	2	2	2	2	2	1	1	1	3	1	1	2	2	2	1	2	2	2	2	2	2	2	1	2	1	1	0	3	0	1	0	3	0	3	0	3	0	3	0	4	3	0	3	0	3
318	20	2	2	2	2	2	2	2	2	1	1	1	3	1	1	1	2	2	2	2	2	2	2	2	2	2	0	2	1	2	1	1	1	3	0	1	0	2	0	2	0	2	0	5	4	0	1	1	4
317	23	1	1	2	2	2	2	2	2	2	1	1	3	1	1	2	2	2	1	2	2	2	2	1	2	2	1	2	1	1	0	3	0	2	1	3	0	3	0	1	1	1	1	7	3	0	2	1	2
316	25	2	1	2	2	2	2	2	2	1	1	1	4	0	2	2	2	2	2	1	2	2	1	2	2	2	0	2	1	1	0	3	0	1	0	3	0	3	0	2	0	2	0	2	5	0	5	0	1
315	21	1	1	2	2	2	2	2	2	1	1	1	3	1	1	2	2	2	1	2	2	2	2	2	2	2	1	2	1	2	1	1	1	1	0	2	1	1	1	1	1	1	1	10	5	0	2	1	2
314	20	1	1	2	2	2	2	2	2	1	1	1	3	1	1	2	2	2	1	2	2	2	2	2	2	2	1	2	1	1	0	3	0	1	0	3	0	3	0	3	0	3	0	4	3	0	3	0	3
313	20	2	2	2	2	2	2	2	2	1	2	0	4	0	2	1	2	2	2	2	2	2	2	2	2	2	0	3	0	3	0	3	0	3	0	3	0	3	0	3	0	3	0	0	4	0	2	1	4
312	22	2	2	2	2	2	2	2	2	1	1	1	3	1	2	2	2	2	2	2	2	2	2	2	2	1	0	2	1	2	1	1	1	1	0	1	0	1	1	3	0	3	0	6	5	0	2	1	2
311	22	2	1	2	2	2	2	2	2	2	2	0	3	1	1	2	2	2	1	2	2	2	2	2	2	2	1	1	0	3	0	3	0	3	0	3	0	1	1	3	0	3	0	3	4	0	2	1	2
310	22	2	1	2	2	2	2	2	2	2	1	1	2	0	1	2	2	2	1	2	2	2	2	2	2	2	1	3	0	3	0	3	0	1	0	1	0	3	0	3	0	3	0	2	5	0	1	1	2
309	24	2	2	2	2	2	2	2	2	1	1	1	3	1	1	1	2	2	2	2	2	2	2	2	2	2	0	2	1	2	1	1	1	3	0	1	0	2	0	2	0	2	0	5	4	0	1	1	4
308	25	2	2	2	2	2	2	2	2	1	2	0	2	0	1	2	2	2	2	2	2	2	2	2	2	1	0	3	0	3	0	3	0	3	0	3	0	3	0	3	0	3	0	0	1	1	2	1	1
307	25	1	1	2	2	2	2	2	2	2	1	1	3	1	1	2	2	2	1	2	2	2	2	1	2	2	1	2	1	1	0	3	0	2	1	3	0	3	0	1	1	1	1	7	3	0	2	1	2
306	25	2	2	2	2	2	2	2	2	1	1	1	3	1	1	1	2	2	1	1	1	2	2	2	2	2	1	2	1	1	0	1	1	1	0	1	0	3	0	3	0	3	0	5	5	0	1	1	3
305	25	2	1	2	2	2	2	2	2	2	1	1	3	1	1	2	2	2	1	2	2	2	2	2	2	2	1	2	1	3	0	2	0	1	0	3	0	1	1	2	0	3	0	5	4	0	3	0	3
304	25	2	1	1	1	2	2	1	2	2	1	1	3	1	1	2	2	2	2	2	2	2	2	2	2	2	0	3	0	1	0	1	1	1	0	3	0	3	0	1	1	1	1	5	3	0	3	0	4
303	25	2	1	1	1	2	2	1	2	2	1	1	3	1	1	2	2	2	2	2	2	2	2	2	2	2	0	3	0	1	0	1	1	1	0	3	0	3	0	1	1	1	1	5	3	0	3	0	4
302	25	2	2	2	2	2	2	2	2	1	2	0	3	1	2	2	2	2	2	2	2	2	2	2	2	1	0	3	0	3	0	3	0	3	0	3	0	3	0	3	0	3	0	1	4	0	2	1	3
301	25	2	2	2	2	2	2	2	2	1	2	0	3	1	1	2	2	2	2	2	2	2	2	2	2	2	0	2	1	2	1	1	1	2	1	1	0	1	1	1	1	1	1	8	5	0	1	1	4
300	22	2	2	2	2	2	2	2	2	2	1	1	3	1	1	2	2	2	1	2	2	2	1	2	2	2	1	3	0	3	0	3	0	3	0	3	0	3	0	3	0	3	0	3	5	0	2	1	2
299	24	2	2	2	2	2	2	2	2	1	2	0	3	1	1	2	2	2	2	2	2	2	2	2	2	2	0	3	0	2	1	2	0	1	0	1	0	1	1	1	1	1	1	5	2	1	2	1	2
298	25	2	1	2	2	2	2	2	2	2	1	1	3	1	1	2	2	2	2	2	2	2	2	2	2	2	0	2	1	1	0	3	0	2	1	3	0	1	1	1	1	1	1	7	5	0	1	1	2
297	24	1	1	2	2	2	2	2	2	1	1	1	3	1	1	2	2	2	2	2	2	2	2	2	2	2	0	2	1	2	1	3	0	2	1	3	0	3	0	3	0	3	0	5	3	0	2	1	3
296	25	2	1	2	2	2	2	2	2	1	1	1	3	1	2	2	2	2	2	2	2	2	2	2	2	1	0	1	0	3	0	2	0	1	0	3	0	3	0	3	0	3	0	2	5	0	2	1	1
295	26	2	1	2	2	1	2	1	2	1	1	1	3	1	1	2	2	2	2	2	2	2	2	1	2	2	0	2	1	2	1	1	1	2	1	2	1	1	1	1	1	1	1	10	3	0	3	0	3
294	20	2	1	2	2	2	2	2	2	1	1	1	2	0	1	2	2	2	1	2	2	2	2	2	2	2	1	2	1	3	0	1	1	1	0	3	0	3	0	3	0	3	0	4	5	0	3	0	4
293	21	2	2	2	2	2	2	2	2	1	1	1	4	0	1	2	2	2	2	2	2	2	2	2	2	2	0	3	0	3	0	1	1	1	0	1	0	3	0	3	0	3	0	2	5	0	2	1	2
292	21	2	2	1	2	1	2	1	2	2	2	0	2	0	2	2	2	2	2	2	2	2	2	2	2	1	0	3	0	3	0	1	1	1	0	1	0	1	1	2	0	2	0	2	5	0	1	1	3
291	25	2	1	2	2	2	2	2	2	2	2	0	3	1	1	2	2	2	1	2	2	2	2	2	2	2	1	2	1	2	1	3	0	1	0	3	0	2	0	2	0	2	0	4	5	0	2	1	4
290	25	2	2	2	2	2	2	2	2	1	1	1	3	1	1	1	2	2	1	1	1	2	2	2	2	2	1	2	1	1	0	1	1	1	0	1	0	3	0	3	0	3	0	5	5	0	1	1	3
289	21	2	1	2	2	2	2	2	2	2	1	1	3	1	1	2	2	2	1	2	2	2	2	2	2	2	1	2	1	3	0	2	0	1	0	3	0	1	1	2	0	3	0	5	4	0	3	0	3
288	20	2	1	1	1	2	2	1	2	2	1	1	3	1	1	2	2	2	2	2	2	2	2	2	2	2	0	3	0	1	0	1	1	1	0	3	0	3	0	1	1	1	1	5	3	0	3	0	4
287	22	2	2	2	2	2	2	2	2	1	2	0	3	1	2	2	2	2	2	2	2	2	2	2	2	1	0	3	0	3	0	3	0	3	0	3	0	3	0	3	0	3	0	1	4	0	2	1	3
286	20	2	2	2	2	2	2	2	2	1	2	0	3	1	1	2	2	2	2	2	2	2	2	2	2	2	0	2	1	2	1	1	1	2	1	1	0	1	1	1	1	1	1	8	5	0	1	1	4
285	22	2	2	2	2	2	2	2	2	2	1	1	3	1	1	2	2	2	1	2	2	2	1	2	2	2	1	3	0	3	0	3	0	3	0	3	0	3	0	3	0	3	0	3	5	0	2	1	2
284	25	2	1	2	2	2	2	2	2	2	1	1	3	1	1	2	2	2	2	2	2	2	2	2	2	2	0	2	1	1	0	3	0	2	1	3	0	1	1	1	1	1	1	7	5	0	1	1	2
283	23	2	1	2	2	2	2	2	2	1	1	1	3	1	1	2	2	2	2	2	2	2	1	2	2	2	0	2	1	1	0	1	1	1	0	2	1	1	1	1	1	1	1	8	5	0	1	1	2
282	23	2	1	2	2	2	2	2	2	1	1	1	3	1	1	2	2	2	1	2	2	2	2	1	2	2	1	1	0	3	0	2	0	1	0	3	0	3	0	3	0	3	0	3	5	0	2	1	1
281	25	1	1	2	2	2	2	2	2	1	1	1	3	1	1	2	2	2	2	2	2	2	2	1	2	2	0	1	0	1	0	3	0	2	1	2	1	1	1	1	1	1	1	7	4	0	2	1	3
280	27	2	2	2	2	2	2	2	2	1	2	0	4	0	2	2	2	2	2	2	2	2	2	2	2	1	0	3	0	1	0	3	0	3	0	3	0	3	0	3	0	3	0	0	5	0	1	1	1
279	28	2	2	2	2	2	2	2	2	1	2	0	3	1	1	1	1	1	1	1	1	1	1	1	2	2	1	2	1	3	0	3	0	1	0	1	0	1	1	3	0	3	0	4	5	0	1	1	5
278	27	2	2	2	2	2	2	2	2	2	1	1	3	1	1	2	2	2	1	2	2	2	2	2	2	2	1	2	1	3	0	3	0	1	0	1	0	3	0	3	0	3	0	4	5	0	1	1	4
277	19	2	2	2	2	2	2	2	2	3	2	0	3	1	1	1	2	2	2	2	2	2	1	2	2	2	0	1	0	1	0	3	0	3	0	3	0	3	0	3	0	3	0	1	3	0	3	0	4
275	21	2	2	2	2	2	2	2	2	1	1	1	3	1	1	1	2	2	2	2	2	2	2	2	2	2	0	2	1	2	1	1	1	1	0	1	0	1	1	3	0	3	0	6	4	0	2	1	2
274	23	2	1	2	2	2	2	2	2	2	1	1	3	1	1	2	2	2	1	2	2	2	2	2	2	2	1	2	1	3	0	1	1	1	0	1	0	1	1	1	1	1	1	8	3	0	2	1	2
273	27	2	1	2	2	2	2	2	2	2	1	1	3	1	1	2	2	2	2	2	2	2	2	2	2	2	0	2	1	1	0	2	0	1	0	1	0	3	0	3	0	3	0	3	5	0	2	1	2
272	22	2	2	2	2	2	2	2	2	1	2	0	4	0	2	2	2	1	2	2	2	2	2	2	2	2	0	1	0	1	0	2	0	1	0	1	0	1	1	3	0	3	0	1	3	0	3	0	3
271	26	2	2	2	2	2	2	2	2	2	2	0	3	1	1	2	2	2	2	2	2	2	2	2	2	2	0	2	1	3	0	3	0	3	0	3	0	3	0	3	0	3	0	2	5	0	2	1	3
270	24	2	2	2	2	2	2	2	2	2	2	0	3	1	1	2	2	2	1	2	2	2	2	2	2	2	1	2	1	2	1	2	0	1	0	2	1	2	0	2	0	2	0	5	5	0	2	1	3
269	26	2	2	2	2	2	2	2	2	2	2	0	3	1	2	2	2	2	2	2	2	2	2	2	2	1	0	3	0	3	0	3	0	3	0	3	0	3	0	3	0	3	0	1	5	0	5	0	5
268	22	2	1	2	2	2	2	2	2	1	1	1	3	1	1	1	2	2	2	1	2	2	2	2	2	2	0	2	1	3	0	3	0	3	0	1	0	1	1	2	0	2	0	4	4	0	2	1	2
267	23	2	2	2	2	2	2	2	2	2	1	1	4	0	1	2	2	2	1	2	2	2	2	2	2	2	1	3	0	3	0	3	0	1	0	2	1	2	0	2	0	2	0	3	5	0	3	0	5
266	25	2	2	2	2	2	2	2	2	1	2	0	4	0	1	2	2	2	2	2	2	2	2	2	2	2	0	3	0	3	0	3	0	3	0	3	0	3	0	3	0	3	0	0	4	0	2	1	3
265	22	2	1	2	2	2	2	2	2	1	1	1	3	1	1	2	2	2	2	2	2	2	2	2	2	2	0	2	1	1	0	2	0	3	0	1	0	1	1	3	0	1	1	5	4	0	4	0	3
264	26	2	1	2	2	2	2	2	2	1	1	1	3	1	1	2	2	2	1	2	2	2	2	2	2	2	1	1	0	1	0	1	1	1	0	1	0	1	1	1	1	1	1	7	2	1	2	1	2
263	24	2	2	2	2	2	2	2	2	2	1	1	4	0	1	2	2	2	1	2	2	2	2	2	2	2	1	2	1	3	0	3	0	3	0	3	0	3	0	3	0	3	0	3	4	0	4	0	3
262	23	2	2	2	2	2	2	2	2	1	2	0	3	1	1	2	2	2	2	2	2	2	2	2	2	2	0	2	1	3	0	3	0	3	0	1	0	3	0	2	0	2	0	2	5	0	2	1	3
261	19	2	2	2	2	2	2	2	2	1	2	0	4	0	1	1	2	2	1	2	2	2	2	2	2	2	1	2	1	2	1	2	0	1	0	1	0	1	1	1	1	1	1	6	5	0	1	1	2
260	28	2	2	2	2	2	2	2	2	1	2	0	2	0	1	2	2	2	1	2	2	2	2	2	2	2	1	2	1	2	1	1	1	1	0	1	0	1	1	1	1	1	1	7	4	0	2	1	3
259	20	2	2	2	2	2	2	2	2	1	2	0	2	0	2	2	2	2	2	2	2	2	2	2	2	1	0	2	1	3	0	3	0	3	0	3	0	3	0	3	0	3	0	1	5	0	3	0	3
258	24	2	1	2	2	2	2	2	2	2	1	1	3	1	1	2	2	2	1	2	2	2	2	2	2	2	1	2	1	3	0	2	0	1	0	3	0	1	1	3	0	3	0	5	4	0	2	1	3
257	24	2	2	2	2	2	2	2	2	2	1	1	3	1	1	2	2	2	1	2	2	2	2	2	2	2	1	2	1	2	1	1	1	2	1	2	1	1	1	1	1	1	1	11	4	0	3	0	2
256	26	2	2	2	2	2	2	2	2	1	2	0	4	0	2	2	2	2	2	2	2	2	2	2	2	1	0	3	0	1	0	3	0	3	0	3	0	3	0	3	0	3	0	0	5	0	2	1	2
255	22	2	2	2	2	2	2	2	2	1	1	1	3	1	1	2	2	2	2	2	2	2	2	2	2	2	0	2	1	1	0	3	0	1	0	3	0	3	0	3	0	3	0	3	3	0	2	1	3
254	23	2	2	2	2	1	2	1	2	2	2	0	4	0	2	2	2	2	2	2	2	2	2	2	2	1	0	3	0	3	0	3	0	3	0	3	0	3	0	3	0	3	0	0	5	0	2	1	2
253	21	2	2	2	2	2	2	2	2	1	1	1	2	0	1	1	1	2	1	2	2	2	2	2	2	2	1	1	0	1	0	1	1	1	0	1	0	1	1	1	1	1	1	6	5	0	1	1	1
252	25	2	2	2	2	2	2	2	2	2	2	0	4	0	1	2	2	2	1	2	2	2	2	2	2	2	1	1	0	3	0	3	0	3	0	3	0	3	0	3	0	3	0	1	5	0	5	0	5
251	23	2	1	2	2	2	2	2	2	2	1	1	3	1	1	2	2	2	2	2	2	2	2	1	2	2	0	2	1	1	0	3	0	1	0	3	0	1	1	3	0	1	1	5	1	1	2	1	1
250	24	2	2	2	2	2	2	2	2	1	1	1	3	1	1	2	2	2	1	2	2	2	2	2	2	2	1	1	0	1	0	2	0	1	0	1	0	1	1	1	1	1	1	6	5	0	1	1	2
249	23	2	2	2	2	2	2	2	2	1	2	0	4	0	1	2	2	2	1	2	2	2	2	2	2	2	1	3	0	3	0	3	0	3	0	3	0	3	0	3	0	3	0	1	5	0	2	1	3
248	23	2	2	2	2	2	2	2	2	2	2	0	3	1	1	2	2	2	1	2	2	2	2	2	2	2	1	2	1	2	1	2	0	1	0	2	1	1	1	3	0	3	0	6	5	0	2	1	2
247	24	2	2	2	2	2	2	2	2	2	2	0	4	0	2	2	2	2	2	2	2	2	2	2	2	1	0	3	0	2	1	3	0	3	0	3	0	3	0	3	0	3	0	1	5	0	5	0	5
246	20	2	2	2	2	2	2	2	2	1	2	0	3	1	1	2	2	2	1	2	2	2	2	2	2	2	1	3	0	3	0	3	0	3	0	3	0	3	0	3	0	3	0	2	3	0	1	1	2
245	22	2	1	2	2	2	2	2	2	1	1	1	3	1	2	2	2	2	2	2	2	2	2	2	2	1	0	2	1	1	0	3	0	3	0	3	0	1	1	3	0	3	0	4	5	0	1	1	2
244	25	2	2	1	2	2	2	1	2	1	1	1	3	1	1	2	2	2	1	2	2	2	2	2	2	2	1	2	1	3	0	2	0	1	0	1	0	3	0	3	0	3	0	4	5	0	2	1	4
243	26	2	1	2	2	2	2	2	2	1	1	1	2	0	1	2	2	2	2	2	2	2	1	2	2	2	0	3	0	3	0	3	0	1	0	3	0	3	0	3	0	3	0	1	4	0	2	1	3
242	26	2	2	2	2	2	2	2	2	1	2	0	2	0	1	1	1	1	1	1	1	1	1	1	2	2	1	3	0	3	0	3	0	1	0	3	0	1	1	3	0	3	0	2	1	1	3	0	3
241	23	2	2	2	2	2	2	2	2	1	1	1	3	1	1	2	2	2	2	2	2	2	2	1	2	2	0	3	0	3	0	1	1	3	0	3	0	3	0	3	0	3	0	3	3	0	2	1	1
240	24	2	2	2	2	2	2	2	2	1	2	0	3	1	1	2	2	2	1	1	2	2	2	2	2	2	1	2	1	1	0	2	0	1	0	1	0	3	0	3	0	3	0	3	4	0	2	1	3
239	28	2	2	2	2	2	2	2	2	2	2	0	3	1	1	2	2	2	1	2	2	2	2	1	2	2	1	2	1	1	0	2	0	2	1	2	1	3	0	3	0	3	0	5	4	0	2	1	2
238	23	2	2	2	2	2	2	2	2	1	2	0	4	0	1	2	2	2	2	2	2	2	2	2	2	2	0	3	0	3	0	3	0	3	0	3	0	3	0	3	0	3	0	0	5	0	2	1	2
237	23	2	2	2	2	2	2	2	2	1	1	1	4	0	2	2	2	2	2	2	2	2	2	2	2	1	0	3	0	3	0	3	0	3	0	3	0	3	0	3	0	3	0	1	5	0	2	1	3
236	25	2	2	2	2	2	2	2	2	2	1	1	2	0	1	2	2	2	2	2	2	2	2	2	2	2	0	2	1	1	0	1	1	3	0	3	0	1	1	3	0	3	0	4	5	0	2	1	1
235	19	2	2	2	2	2	2	2	2	1	2	0	4	0	1	1	2	2	2	2	1	2	2	2	2	2	0	1	0	2	1	3	0	3	0	3	0	3	0	3	0	3	0	1	5	0	2	1	2
234	24	1	2	2	2	2	2	2	2	1	1	1	3	1	1	2	2	2	1	1	2	2	2	2	2	2	1	2	1	2	1	1	1	1	0	1	0	1	1	1	1	3	0	8	3	0	3	0	3
233	19	2	2	2	2	2	2	2	2	1	1	1	3	1	1	2	2	2	1	2	2	2	2	2	2	2	1	2	1	2	1	1	1	1	0	1	0	1	1	3	0	1	1	8	5	0	2	1	3
232	27	2	2	2	2	2	2	2	2	1	2	0	4	0	2	2	2	2	2	2	2	2	2	2	2	1	0	3	0	3	0	2	0	2	1	3	0	3	0	3	0	3	0	1	3	0	4	0	3
231	21	2	2	2	2	2	2	2	2	1	2	0	4	0	2	2	2	2	2	2	2	2	2	2	2	1	0	1	0	1	0	1	1	1	0	2	1	3	0	3	0	3	0	2	5	0	5	0	5
230	22	2	2	2	2	2	2	2	2	1	2	0	3	1	1	2	2	2	2	2	2	2	2	2	2	2	0	3	0	3	0	3	0	3	0	3	0	3	0	3	0	3	0	1	5	0	3	0	4
229	19	2	1	1	2	1	2	1	2	1	1	1	2	0	1	2	2	2	2	2	2	2	2	2	2	2	0	2	1	1	0	1	1	2	1	1	0	3	0	3	0	3	0	4	4	0	2	1	3
228	26	2	2	2	2	2	2	2	2	1	2	0	4	0	1	1	2	2	2	2	2	2	2	2	2	2	0	1	0	2	1	1	1	2	1	3	0	3	0	3	0	3	0	3	5	0	2	1	2
227	19	2	1	2	2	2	2	2	2	1	1	1	3	1	1	2	2	2	2	2	2	2	2	2	2	2	0	2	1	3	0	1	1	3	0	3	0	3	0	3	0	3	0	4	4	0	2	1	3
226	19	2	2	2	2	2	1	1	2	1	2	0	3	1	1	2	2	2	2	2	2	2	2	2	2	2	0	3	0	1	0	3	0	3	0	3	0	3	0	3	0	3	0	1	5	0	2	1	5
225	19	2	2	1	2	1	2	1	2	1	1	1	2	0	1	2	2	2	2	2	2	2	2	2	2	2	0	3	0	3	0	3	0	1	0	3	0	3	0	3	0	3	0	1	3	0	2	1	4
224	23	2	1	2	2	2	2	2	2	1	1	1	3	1	1	2	2	2	1	2	2	2	2	2	2	2	1	3	0	3	0	2	0	1	0	3	0	3	0	3	0	3	0	3	4	0	1	1	3
223	19	2	1	2	2	2	2	2	2	1	1	1	4	0	1	2	2	2	1	2	2	2	2	2	2	2	1	2	1	2	1	1	1	1	0	1	0	1	1	3	0	3	0	6	4	0	1	1	3
222	21	2	1	2	2	2	2	2	2	1	2	0	4	0	1	2	2	2	2	2	2	2	2	1	2	2	0	1	0	3	0	3	0	3	0	3	0	3	0	3	0	3	0	0	2	1	2	1	2
221	24	2	2	2	2	2	2	2	2	1	2	0	4	0	2	2	2	2	2	2	2	2	2	2	2	1	0	3	0	3	0	3	0	3	0	3	0	3	0	3	0	3	0	0	4	0	3	0	4
220	29	2	2	2	2	2	2	2	2	1	2	0	3	1	1	2	2	2	1	2	2	2	2	2	2	2	1	2	1	2	1	1	1	2	1	1	0	1	1	2	0	2	0	7	5	0	2	1	2
219	19	2	1	2	2	2	2	2	2	1	1	1	3	1	1	2	2	2	2	2	2	2	2	2	2	2	0	3	0	1	0	1	1	1	0	1	0	1	1	1	1	1	1	6	3	0	2	1	3
218	27	2	2	2	2	2	2	2	2	2	1	1	2	0	2	2	2	2	2	2	2	2	2	2	2	1	0	2	1	2	1	2	0	2	1	1	0	2	0	3	0	3	0	4	4	0	1	1	4
217	24	2	1	2	2	2	2	2	2	2	2	0	1	0	2	1	2	2	2	1	2	2	2	2	2	2	0	2	1	2	1	1	1	1	0	1	0	3	0	3	0	3	0	3	5	0	1	1	3
216	19	2	1	2	2	2	2	2	2	2	1	1	1	0	1	1	2	2	2	1	2	2	2	2	2	2	0	2	1	2	1	1	1	1	0	1	0	3	0	3	0	3	0	4	3	0	4	0	2
215	19	2	2	2	2	2	2	2	2	1	2	0	2	0	2	2	2	2	2	2	2	2	2	2	2	1	0	2	1	2	1	2	0	3	0	1	0	3	0	3	0	3	0	2	3	0	2	1	2
214	18	2	2	2	2	2	2	2	2	1	2	0	4	0	2	2	2	2	1	2	2	2	2	2	2	2	0	2	1	2	1	3	0	1	0	2	1	2	0	3	0	3	0	3	2	1	1	1	3
213	17	2	2	2	2	2	2	2	2	1	2	0	3	1	2	2	2	1	2	1	2	2	2	2	2	2	0	3	0	1	0	1	1	2	1	3	0	3	0	3	0	3	0	3	2	1	2	1	1
212	22	2	2	2	2	2	2	2	2	1	1	1	3	1	1	2	2	2	1	2	2	2	2	2	2	2	1	1	0	1	0	1	1	1	0	1	0	1	1	1	1	1	1	7	5	0	1	1	3
211	19	2	2	2	2	2	2	2	2	1	2	0	4	0	1	2	2	2	2	2	2	2	2	2	2	2	0	2	1	1	0	2	0	1	0	1	0	1	1	1	1	1	1	4	5	0	1	1	1
210	18	2	2	2	2	2	2	2	2	1	1	1	3	1	1	2	2	2	2	2	2	2	2	2	2	2	0	3	0	3	0	1	1	3	0	1	0	1	1	3	0	3	0	4	5	0	1	1	2
209	24	2	2	2	2	2	2	2	2	1	2	0	4	0	1	2	2	2	1	2	2	2	2	2	2	2	1	2	1	3	0	3	0	3	0	3	0	3	0	3	0	3	0	2	5	0	2	1	2
208	22	2	2	2	2	2	2	2	2	1	1	1	3	1	1	1	1	2	1	2	2	2	2	2	2	2	1	3	0	2	1	1	1	1	0	1	0	1	1	1	1	1	1	8	1	1	1	1	1
207	22	1	2	2	2	2	2	2	1	1	1	1	1	0	2	2	2	1	2	2	2	2	2	1	2	2	0	2	1	2	1	2	0	2	1	3	0	3	0	3	0	3	0	4	2	1	1	1	4
206	22	2	2	2	2	2	2	2	2	1	2	0	3	1	1	2	2	2	1	2	2	2	2	2	2	2	1	2	1	2	1	2	0	1	0	1	0	1	1	2	0	2	0	5	3	0	2	1	4
205	20	2	2	2	2	2	2	2	2	1	2	0	4	0	2	2	2	2	2	2	2	2	2	2	2	1	0	3	0	3	0	3	0	3	0	3	0	3	0	3	0	3	0	0	4	0	2	1	2
204	18	2	2	2	2	2	2	2	2	1	1	1	2	0	1	2	2	2	1	2	2	2	2	2	2	2	1	2	1	3	0	3	0	2	1	1	0	1	1	2	0	2	0	5	5	0	2	1	2
203	23	2	1	2	2	2	2	2	2	1	1	1	3	1	1	2	2	2	1	2	2	2	2	2	2	2	1	2	1	1	0	2	0	1	0	2	1	2	0	2	0	2	0	5	3	0	2	1	2
202	24	2	1	2	2	2	2	2	2	1	1	1	3	1	1	2	2	2	1	2	2	2	2	2	2	2	1	2	1	3	0	2	0	1	0	3	0	3	0	3	0	3	0	4	3	0	2	1	4
201	22	2	1	2	2	2	2	2	1	2	1	1	1	0	1	2	2	2	1	2	2	2	2	2	2	2	1	2	1	2	1	1	1	1	0	2	1	2	0	2	0	3	0	6	1	1	3	0	5
200	22	1	1	2	2	2	2	2	2	1	1	1	3	1	1	2	2	2	1	2	2	2	2	2	2	2	1	2	1	1	0	3	0	1	0	2	1	1	1	1	1	1	1	8	3	0	3	0	3
199	23	1	1	2	2	2	2	2	2	1	1	1	3	1	1	2	2	2	1	2	2	2	2	2	2	2	1	2	1	1	0	2	0	1	0	2	1	1	1	2	0	2	0	6	3	0	3	0	3
198	25	2	1	2	2	2	2	2	2	2	1	1	3	1	1	2	2	2	2	2	2	2	2	2	2	2	0	3	0	1	0	3	0	3	0	3	0	1	1	3	0	3	0	3	3	0	3	0	3
197	24	2	2	2	2	2	2	2	2	1	2	0	4	0	2	2	2	2	2	2	2	2	2	2	2	2	0	3	0	3	0	3	0	3	0	3	0	3	0	3	0	3	0	0	3	0	3	0	3
196	22	2	2	2	2	2	2	2	2	1	2	0	3	1	1	2	2	2	1	2	2	2	2	2	2	2	1	2	1	3	0	2	0	1	0	2	1	1	1	1	1	1	1	7	3	0	2	1	1
195	26	2	1	2	2	2	2	2	2	1	1	1	3	1	1	2	2	2	2	2	2	2	2	2	2	2	0	3	0	3	0	3	0	3	0	3	0	1	1	3	0	3	0	3	3	0	3	0	3
194	25	2	1	1	2	2	2	1	2	2	1	1	1	0	1	1	2	2	2	1	2	2	2	2	2	2	0	1	0	1	0	1	1	3	0	1	0	3	1	1	1	1	1	5	5	0	1	1	1
193	26	2	1	2	2	2	2	2	2	3	1	1	3	1	1	2	2	2	1	2	2	2	2	2	2	2	1	2	1	3	0	1	1	3	0	1	0	1	1	1	1	2	0	7	1	1	3	0	3
192	21	2	1	1	2	2	2	1	2	2	1	1	1	0	1	1	2	2	2	1	2	2	2	2	2	2	0	1	0	1	0	1	1	3	0	1	0	3	1	1	1	1	1	5	5	0	1	1	1
191	21	2	2	2	2	2	2	2	2	1	2	0	4	0	1	2	2	2	2	2	2	2	2	2	2	2	0	3	0	3	0	3	0	3	0	3	0	3	0	3	0	3	0	0	3	0	3	0	3
190	23	1	1	2	2	2	2	2	2	1	1	1	3	1	1	2	2	2	1	2	2	2	2	2	2	2	1	2	1	2	1	3	0	2	1	3	0	1	1	1	1	1	1	9	5	0	2	1	3
189	25	1	1	2	2	2	2	2	2	2	1	1	3	1	1	2	2	2	2	1	2	2	2	2	2	2	0	2	1	1	0	1	1	1	0	3	0	1	1	2	0	2	0	5	3	0	3	0	3
188	22	2	1	2	2	2	2	2	2	1	1	1	2	0	1	2	2	2	2	2	2	2	2	2	2	2	0	1	0	1	0	3	0	3	0	1	0	1	1	3	0	3	0	2	5	0	3	0	3
187	24	1	1	2	2	2	2	2	2	2	1	1	2	0	1	2	2	2	1	2	2	2	2	2	2	2	1	2	1	1	0	3	0	1	0	3	0	1	1	2	0	2	0	4	3	0	3	0	3
186	26	2	1	2	2	2	2	2	2	2	1	1	3	1	1	2	2	2	2	2	2	2	2	2	2	2	0	3	0	1	0	3	0	3	0	3	0	3	0	3	0	3	0	2	3	0	3	0	3
185	26	1	1	2	2	2	2	2	2	2	1	1	3	1	1	2	2	2	2	2	2	2	2	2	2	2	0	2	1	1	0	1	1	1	0	1	0	3	0	3	0	3	0	4	3	0	3	0	3
184	23	1	1	2	2	2	2	2	2	1	1	1	3	1	1	2	2	2	1	2	2	2	2	2	2	2	1	2	1	2	1	3	0	2	1	3	0	1	1	1	1	1	1	9	5	0	2	1	3
183	22	2	1	2	2	2	1	1	2	2	1	1	3	1	1	2	2	2	1	2	2	2	2	2	2	2	1	3	0	1	0	3	0	1	0	1	0	1	1	3	0	3	0	4	4	0	3	0	3
182	25	1	1	2	2	2	2	2	1	1	1	1	3	1	1	2	2	2	1	2	2	2	2	2	2	2	1	1	0	1	0	1	1	1	0	1	0	1	1	3	0	3	0	5	3	0	3	0	3
181	21	2	2	2	2	2	2	2	2	3	2	0	4	0	1	2	2	2	2	2	2	2	2	2	2	2	0	3	0	3	0	3	0	3	0	3	0	3	0	3	0	3	0	0	4	0	4	0	4
180	24	1	1	2	2	1	2	1	2	2	1	1	3	1	1	2	2	2	1	2	2	2	2	2	2	2	1	2	1	3	0	3	0	3	0	3	0	3	0	3	0	2	0	4	3	0	3	0	3
179	26	2	1	1	2	2	2	1	2	2	1	1	1	0	1	1	2	2	2	1	2	2	2	2	2	2	0	1	0	1	0	1	1	3	0	1	0	3	1	1	1	1	1	5	5	0	1	1	1
178	26	1	1	2	2	2	2	2	2	2	1	1	3	1	1	2	2	2	1	2	2	2	2	2	2	2	1	2	1	1	0	2	0	1	0	1	0	1	1	3	0	3	0	5	3	0	3	0	3
177	21	2	2	1	2	2	2	1	2	2	1	1	3	1	1	2	2	2	1	2	2	2	2	2	2	2	1	2	1	1	0	1	1	1	0	1	0	1	1	1	1	1	1	8	3	0	3	0	3
176	24	2	2	2	2	2	2	2	2	1	2	0	3	1	1	2	2	2	2	2	2	2	2	2	2	2	0	2	1	1	0	1	1	1	0	1	0	1	1	1	1	1	1	6	4	0	4	0	4
175	23	1	1	2	2	2	2	2	2	1	1	1	3	1	1	2	2	2	1	2	2	2	2	2	2	2	1	2	1	2	1	3	0	2	1	3	0	1	1	1	1	1	1	9	5	0	2	1	3
174	23	1	1	2	2	2	2	2	2	1	1	1	3	1	1	2	2	2	1	2	2	2	2	2	2	2	1	2	1	2	1	3	0	2	1	3	0	1	1	1	1	1	1	9	5	0	2	1	3
173	20	2	1	2	2	2	2	2	2	1	1	1	3	1	1	2	2	2	2	1	2	2	2	2	2	2	0	2	1	2	1	1	1	1	0	3	0	2	0	3	0	3	0	5	5	0	1	1	3
172	23	1	1	2	2	2	2	2	2	1	1	1	3	1	1	2	2	2	1	2	2	2	2	2	2	2	1	2	1	2	1	3	0	2	1	3	0	1	1	1	1	1	1	9	5	0	2	1	3
171	23	2	2	2	2	2	2	2	2	1	1	1	3	1	1	2	2	2	1	2	2	2	2	2	2	2	1	1	0	3	0	1	1	3	0	3	0	3	0	3	0	3	0	4	5	0	2	1	2
170	23	2	1	2	2	2	2	2	2	2	1	1	3	1	1	2	2	2	1	2	2	2	2	2	2	2	1	3	0	3	0	1	1	3	0	3	0	3	0	3	0	3	0	4	4	0	2	1	3
169	24	1	1	2	2	2	2	2	2	1	1	1	3	1	1	2	2	2	1	2	2	2	2	2	2	2	1	2	1	2	1	3	0	1	0	2	1	1	1	3	0	3	0	7	3	0	3	0	3
168	23	2	1	2	2	2	2	2	2	1	1	1	3	1	1	2	2	2	2	2	2	2	2	2	2	2	0	1	0	1	0	3	0	1	0	3	0	3	0	3	0	3	0	2	5	0	4	0	3
167	23	2	1	2	2	2	2	2	2	1	1	1	3	1	1	2	2	2	1	2	2	2	2	2	2	2	1	2	1	1	0	2	0	1	0	1	0	1	1	1	1	1	1	7	1	1	1	1	3
166	24	2	1	2	2	2	2	2	2	2	1	1	3	1	1	2	2	2	1	2	2	2	2	2	2	2	1	2	1	1	0	2	0	1	0	2	1	3	0	3	0	3	0	5	3	0	3	0	3
165	23	1	1	2	2	2	2	2	2	1	1	1	3	1	1	2	2	2	1	2	2	2	2	2	2	2	1	2	1	2	1	3	0	2	1	3	0	1	1	1	1	1	1	9	5	0	2	1	3
164	23	1	1	2	2	2	2	2	2	1	1	1	3	1	1	2	2	2	1	2	2	2	2	2	2	2	1	2	1	2	1	3	0	2	1	3	0	1	1	1	1	1	1	9	5	0	2	1	3
163	26	1	1	2	2	2	2	2	2	2	1	1	3	1	1	2	2	2	1	2	2	2	2	2	2	2	1	2	1	1	0	2	0	1	0	1	0	1	1	1	1	1	1	7	3	0	3	0	3
162	25	1	1	2	2	2	2	2	2	2	1	1	3	1	1	2	2	2	1	2	2	2	2	2	2	2	1	1	0	1	0	1	1	1	0	2	1	1	1	2	0	2	0	6	3	0	3	0	3
161	24	1	1	2	2	2	2	2	2	1	1	1	3	1	1	2	2	2	1	2	2	2	2	2	2	2	1	2	1	1	0	2	0	1	0	2	1	1	1	3	0	3	0	6	3	0	3	0	3
160	21	2	1	2	2	2	2	2	2	1	1	1	3	1	1	2	2	2	2	2	2	2	2	2	2	2	0	2	1	2	1	2	0	2	1	3	0	3	0	3	0	3	0	5	3	0	3	0	2
159	21	2	1	2	2	2	2	2	2	1	2	0	3	1	1	2	2	2	2	2	2	2	2	2	2	2	0	3	0	3	0	3	0	2	1	3	0	3	0	3	0	3	0	2	4	0	4	0	2
158	21	2	1	2	2	2	2	2	2	1	1	1	3	1	1	2	2	2	2	2	2	2	2	1	2	2	0	1	0	1	0	1	1	2	1	1	0	1	1	3	0	3	0	5	5	0	1	1	3
157	19	1	2	2	2	2	2	2	2	1	1	1	3	1	1	1	2	2	2	2	2	2	2	2	2	2	0	1	0	1	0	1	1	2	1	1	0	1	1	3	0	3	0	5	5	0	1	1	3
156	21	2	2	2	2	2	2	2	2	1	1	1	1	0	2	2	2	1	2	2	2	2	2	2	2	2	0	3	0	3	0	3	0	3	0	3	0	3	0	3	0	3	0	1	3	0	3	0	3
155	20	2	2	2	2	2	2	2	2	1	2	0	2	0	1	2	2	2	2	2	2	2	2	2	2	2	0	3	0	3	0	3	0	3	0	3	0	3	0	3	0	3	0	0	4	0	4	0	4
154	18	2	1	2	2	2	2	2	2	1	2	0	3	1	1	2	2	2	2	2	2	2	2	2	2	2	0	2	1	2	1	2	0	2	1	1	0	1	1	1	1	1	1	7	5	0	2	1	2
153	18	2	1	2	2	2	2	2	2	1	2	0	3	1	1	2	2	2	2	2	2	2	2	2	2	2	0	2	1	2	1	2	0	2	1	1	0	1	1	1	1	1	1	7	5	0	2	1	2
152	18	2	2	2	2	2	2	2	2	1	1	1	3	1	1	2	2	2	1	2	2	2	2	2	2	2	1	3	0	2	1	1	1	1	0	1	0	3	0	3	0	3	0	5	5	0	2	1	3
151	18	2	2	2	2	2	2	2	2	1	2	0	4	0	2	2	2	2	2	2	2	2	2	2	2	1	0	3	0	3	0	3	0	3	0	3	0	3	0	3	0	3	0	0	3	0	3	0	3
150	18	2	2	2	2	2	2	2	2	1	1	1	3	1	1	2	2	2	2	2	2	2	2	2	2	2	0	2	1	2	1	3	0	3	0	1	0	3	0	3	0	3	0	4	5	0	1	1	3
149	18	2	2	2	2	2	2	2	2	1	1	1	3	1	1	1	2	2	1	2	2	2	2	2	2	2	1	1	0	1	0	1	1	1	0	2	1	1	1	1	1	1	1	8	4	0	1	1	1
148	20	2	2	2	2	2	2	2	2	1	1	1	3	1	1	2	2	2	2	2	2	2	2	2	2	2	0	3	0	3	0	3	0	3	0	3	0	3	0	3	0	3	0	2	5	0	2	1	2
147	18	2	2	2	2	2	2	2	2	1	1	1	3	1	1	2	2	2	2	2	2	2	2	2	2	2	0	3	0	3	0	3	0	3	0	3	0	3	0	3	0	3	0	2	5	0	2	1	2
146	20	2	1	2	2	2	2	2	2	1	1	1	3	1	1	2	2	2	2	2	2	2	2	2	2	2	0	2	1	1	0	2	0	1	0	2	1	2	0	2	0	2	0	4	4	0	4	0	4
145	21	2	2	2	2	2	2	2	2	1	2	0	3	1	1	2	2	2	2	2	2	2	2	2	2	2	0	2	1	1	0	2	0	2	1	2	1	2	0	2	0	2	0	4	4	0	2	1	3
144	18	2	1	2	2	2	2	2	2	1	2	0	2	0	1	2	2	2	1	2	2	2	2	2	2	2	1	2	1	2	1	3	0	1	0	3	0	1	1	2	0	2	0	4	5	0	1	1	1
143	18	2	2	2	2	2	2	2	2	1	1	1	3	1	1	1	2	2	2	2	2	2	2	1	2	2	0	1	0	2	1	1	1	1	0	1	0	1	1	3	0	1	1	6	4	0	2	1	3
142	18	2	1	2	2	2	2	2	2	1	1	1	3	1	1	2	2	2	2	2	2	2	2	1	2	2	0	3	0	3	0	3	0	3	0	3	0	3	0	3	0	3	0	2	3	0	3	0	3
141	18	2	1	2	2	2	2	2	2	1	1	1	2	0	1	2	2	2	2	2	2	2	1	2	2	2	0	2	1	1	0	1	1	3	0	3	0	3	0	2	0	2	0	3	5	0	3	0	3
140	18	2	2	2	2	2	2	2	2	1	1	1	2	0	1	1	2	2	2	2	2	2	2	2	2	2	0	1	0	1	0	2	0	3	0	3	0	1	1	1	1	1	1	4	5	0	1	1	4
139	18	2	1	2	2	2	2	2	2	1	1	1	3	1	1	2	2	2	2	2	2	2	2	2	2	2	0	3	0	3	0	3	0	3	0	3	0	3	0	3	0	3	0	2	3	0	3	0	3
138	18	2	1	2	2	2	2	2	2	1	2	0	3	1	1	2	2	2	2	2	2	2	2	2	2	2	0	1	0	1	0	1	1	1	0	3	0	2	0	2	0	2	0	2	4	0	4	0	3
137	20	2	1	2	2	2	2	2	2	1	1	1	2	0	1	2	2	2	2	2	2	2	2	2	2	2	0	2	1	2	1	2	0	2	1	2	1	3	0	3	0	3	0	5	3	0	3	0	3
136	18	2	1	2	2	2	2	2	2	1	1	1	3	1	1	2	2	2	1	2	2	2	2	1	2	2	1	3	0	2	1	3	0	2	1	1	0	1	1	1	1	1	1	8	5	0	2	1	2
135	18	2	1	2	2	2	2	2	2	1	1	1	3	1	1	2	2	2	1	2	2	2	2	1	2	2	1	3	0	2	1	3	0	2	1	1	0	1	1	1	1	1	1	8	4	0	3	0	3
134	18	2	1	2	2	2	2	2	2	1	2	0	3	1	1	2	2	2	1	2	2	2	2	2	2	2	1	2	1	2	1	2	0	1	0	2	1	2	0	2	0	2	0	5	4	0	4	0	4
133	18	2	1	2	2	2	2	2	2	1	1	1	4	0	1	2	2	2	2	2	2	2	2	2	2	2	0	3	0	3	0	2	0	3	0	3	0	3	0	3	0	3	0	1	3	0	3	0	2
132	24	2	1	2	2	2	2	2	2	1	1	1	2	0	1	2	2	2	2	2	2	2	2	2	2	2	0	3	0	3	0	3	0	3	0	1	0	2	0	2	0	2	0	1	5	0	2	1	2
131	21	2	1	2	2	2	2	2	2	1	1	1	3	1	1	2	2	2	2	2	2	2	2	2	2	2	0	3	0	3	0	3	0	3	0	1	0	2	0	2	0	2	0	2	5	0	2	1	2
130	22	2	1	2	2	2	2	2	2	1	1	1	1	0	2	2	2	2	2	2	2	2	2	2	2	2	0	3	0	3	0	2	0	3	0	1	0	2	0	2	0	2	0	1	5	0	3	0	2
129	18	2	1	2	2	2	2	2	2	1	1	1	2	0	1	2	2	2	1	2	2	2	2	2	2	2	1	2	1	2	1	3	0	2	1	1	0	1	1	1	1	1	1	8	3	0	1	1	2
128	22	2	1	2	2	2	2	2	2	1	1	1	3	1	1	2	2	2	2	2	2	2	2	2	2	2	0	2	1	2	1	3	0	2	1	1	0	1	1	1	1	1	1	8	3	0	1	1	2
127	18	2	2	2	2	2	2	2	2	1	1	1	2	0	1	2	2	2	1	2	2	2	2	2	2	2	1	3	0	3	0	1	1	1	0	2	1	3	0	1	1	1	1	6	4	0	4	0	3
126	20	2	2	2	2	2	2	2	2	1	1	1	4	0	1	2	2	2	2	2	2	2	2	2	2	2	0	3	0	3	0	3	0	3	0	1	0	3	0	3	0	3	0	1	5	0	3	0	2
125	21	2	1	2	2	2	2	2	2	1	1	1	3	1	1	2	2	2	2	2	2	2	2	2	2	2	0	3	0	3	0	3	0	3	0	3	0	3	0	3	0	3	0	2	5	0	2	1	2
124	20	2	2	2	2	2	2	2	2	1	1	1	4	0	1	2	2	2	2	2	2	2	2	2	2	2	0	3	0	3	0	3	0	3	0	1	0	3	0	3	0	3	0	1	5	0	3	0	2
123	18	2	2	2	2	2	2	2	2	2	2	0	2	0	1	2	2	2	2	2	2	2	2	2	2	2	0	3	0	3	0	2	0	2	1	1	0	3	0	3	0	3	0	1	5	0	3	0	3
122	18	2	2	2	2	2	2	2	2	1	1	1	3	1	1	2	2	2	2	2	2	2	2	2	2	2	0	3	0	3	0	3	0	3	0	3	0	3	0	3	0	3	0	2	5	0	3	0	3
121	18	2	2	2	2	2	2	2	2	1	1	1	3	1	1	2	2	2	2	2	2	2	2	2	2	2	0	3	0	3	0	1	1	3	0	1	0	1	1	1	1	1	1	6	5	0	2	1	2
120	23	2	1	2	2	2	2	2	2	1	1	1	3	1	1	2	2	2	2	2	2	2	2	2	2	2	0	2	1	2	1	2	0	1	0	1	0	1	1	1	1	1	1	7	3	0	3	0	3
119	20	1	1	2	2	2	2	2	2	1	1	1	3	1	1	2	2	2	2	2	2	2	2	2	2	2	0	2	1	2	1	2	0	2	1	2	1	1	1	1	1	1	1	9	3	0	3	0	3
118	21	2	2	2	2	2	2	2	2	1	2	0	4	0	1	2	2	2	2	2	2	2	2	2	2	2	0	3	0	3	0	3	0	3	0	3	0	1	1	3	0	1	1	2	4	0	3	0	3
117	22	1	1	2	2	2	2	2	2	2	1	1	3	1	1	2	2	2	2	2	2	2	2	2	2	2	0	2	1	2	1	1	1	1	0	1	0	1	1	1	1	1	1	8	4	0	3	0	3
116	21	1	1	2	2	2	2	2	2	1	1	1	3	1	1	2	2	2	2	2	2	2	2	2	2	2	0	2	1	2	1	2	0	1	0	1	0	1	1	1	1	1	1	7	3	0	3	0	3
115	22	2	1	2	2	2	2	2	2	1	2	0	3	1	1	2	2	2	2	2	2	2	2	2	2	2	0	2	1	2	1	2	0	2	1	2	1	1	1	1	1	1	1	8	4	0	4	0	3
114	20	2	2	2	2	2	2	2	2	1	2	0	3	1	1	2	2	2	1	2	2	2	2	2	2	2	1	3	0	3	0	3	0	3	0	3	0	3	0	3	0	3	0	2	4	0	3	0	3
113	20	2	2	2	2	2	2	2	2	1	2	0	3	1	2	2	2	2	2	2	2	2	2	2	2	1	0	3	0	3	0	3	0	3	0	2	1	1	1	1	1	1	1	5	4	0	4	0	3
112	22	1	2	2	2	2	2	2	2	2	1	1	3	1	1	2	2	2	2	2	2	2	2	2	2	2	0	2	1	2	1	2	0	2	1	2	1	1	1	1	1	1	1	9	5	0	2	1	2
111	20	1	1	2	2	2	2	2	2	1	1	1	3	1	1	2	2	2	2	2	2	2	2	2	2	2	0	2	1	2	1	2	0	1	0	2	1	1	1	1	1	1	1	8	4	0	3	0	3
110	20	1	1	2	2	2	2	2	2	1	1	1	3	1	1	2	2	2	1	2	2	2	2	1	2	2	1	1	0	1	0	1	1	1	0	1	0	1	1	2	0	2	0	5	3	0	3	0	2
109	23	2	2	2	2	2	2	2	2	1	1	1	2	0	1	2	2	2	2	2	2	2	2	2	2	2	0	2	1	2	1	1	1	2	1	1	0	1	1	1	1	1	1	8	2	1	2	1	2
108	24	2	2	2	2	2	2	2	2	1	1	1	3	1	1	2	2	2	1	2	2	2	2	2	2	1	1	2	1	2	1	1	1	1	0	1	0	1	1	1	1	1	1	9	2	1	2	1	2
107	23	2	2	2	2	2	2	2	2	1	1	1	3	1	1	2	2	2	1	2	2	2	2	2	2	2	1	2	1	2	1	1	1	1	0	1	0	1	1	1	1	1	1	9	3	0	2	1	2
106	18	2	2	2	2	2	2	2	2	1	2	0	3	1	2	2	2	2	2	2	2	2	2	2	2	1	0	1	0	3	0	1	1	1	0	1	0	3	0	3	0	3	0	2	5	0	2	1	2
105	19	2	2	1	2	2	2	1	2	1	1	1	2	0	1	2	1	2	1	2	1	2	2	2	2	2	1	1	0	3	0	1	1	1	0	1	0	1	1	1	1	1	1	6	5	0	1	1	2
104	22	1	1	2	2	2	2	2	2	1	1	1	3	1	1	2	2	2	1	2	2	2	2	1	2	2	1	2	1	2	1	2	0	1	0	2	1	1	1	1	1	1	1	9	4	0	2	1	2
103	25	2	1	2	2	2	2	2	2	2	1	1	3	1	1	2	2	2	1	2	2	2	2	1	2	2	1	2	1	2	1	1	1	1	0	1	0	1	1	3	0	3	0	7	2	1	2	1	2
102	20	2	2	2	2	2	2	2	2	1	1	1	2	0	1	2	2	2	1	2	2	2	2	2	2	2	1	3	0	3	0	1	1	1	0	1	0	1	1	3	0	3	0	4	5	0	2	1	3
101	24	2	2	1	2	2	2	1	2	1	1	1	2	0	1	2	2	2	2	2	2	2	2	2	2	2	0	1	0	2	1	1	1	2	1	2	1	1	1	2	0	2	0	6	3	0	2	1	3
100	25	2	2	2	2	2	2	2	2	2	2	0	3	1	1	2	2	2	2	2	2	2	2	2	2	2	0	3	0	1	0	1	1	3	0	3	0	1	1	1	1	1	1	5	5	0	2	1	3
99	25	2	1	2	2	2	2	2	2	1	1	1	3	1	1	2	2	2	2	2	2	2	2	2	2	2	0	2	1	2	1	2	0	2	1	1	0	1	1	1	1	1	1	8	4	0	3	0	3
98	22	1	1	2	2	2	2	2	2	1	1	1	3	1	1	2	2	2	1	2	2	2	2	2	2	2	1	2	1	2	1	2	0	2	1	1	0	1	1	1	1	1	1	9	5	0	3	0	2
97	23	2	1	2	2	2	2	2	2	1	1	1	3	1	1	2	2	2	1	2	2	2	2	1	2	2	1	2	1	2	1	1	1	2	1	2	1	1	1	2	0	2	0	9	4	0	4	0	3
96	24	2	1	2	2	2	2	2	2	1	1	1	3	1	1	2	2	2	1	2	2	2	2	2	2	2	1	2	1	2	1	1	1	1	0	1	0	1	1	1	1	1	1	9	5	0	1	1	4
95	26	2	1	2	2	2	2	2	2	2	1	1	3	1	1	2	2	2	1	2	2	2	2	1	2	2	1	2	1	1	0	2	0	1	0	1	0	1	1	1	1	2	0	6	3	0	2	1	3
94	26	2	1	2	2	2	2	2	2	1	1	1	3	1	1	2	2	2	1	2	2	2	2	2	2	2	1	3	0	1	0	3	0	1	0	1	0	3	0	3	0	3	0	3	4	0	2	1	5
93	25	2	1	2	2	2	2	2	2	2	1	1	3	1	1	2	2	2	1	2	2	2	2	2	2	2	1	3	0	3	0	2	0	1	0	1	0	3	0	3	0	3	0	3	3	0	2	1	2
92	23	2	1	2	2	2	2	2	2	1	1	1	3	1	1	2	2	2	2	2	2	2	2	2	2	2	0	2	1	1	0	2	0	2	1	1	0	1	1	1	1	2	0	6	5	0	1	1	3
91	24	2	1	2	2	2	2	2	2	1	1	1	3	1	1	2	2	2	2	2	2	2	2	2	2	2	0	3	0	3	0	3	0	3	0	3	0	3	0	3	0	3	0	2	4	0	3	0	3
90	24	2	1	2	2	2	2	2	2	1	1	1	3	1	1	2	2	2	1	2	2	2	2	2	2	2	1	2	1	3	0	3	0	3	0	3	0	3	0	3	0	3	0	4	3	0	4	0	4
89	25	2	2	2	2	2	2	2	2	1	1	1	3	1	1	2	2	2	2	2	2	2	2	2	2	2	0	2	1	3	0	3	0	3	0	3	0	3	0	3	0	3	0	3	3	0	3	0	3
88	23	2	2	2	2	2	2	2	2	1	1	1	3	1	1	2	2	2	1	2	2	2	1	2	2	2	1	2	1	3	0	2	0	1	0	2	1	1	1	2	0	1	1	7	5	0	1	1	2
87	20	1	1	2	2	2	2	2	2	1	1	1	3	1	1	2	2	2	1	2	2	2	2	2	2	2	1	2	1	2	1	1	1	3	0	1	0	1	1	1	1	1	1	9	4	0	2	1	3
86	22	1	1	2	2	2	2	2	2	1	1	1	3	1	1	2	2	2	2	2	2	2	2	2	2	2	0	2	1	2	1	2	0	1	0	2	1	1	1	2	0	2	0	6	4	0	2	1	3
85	21	1	1	2	2	1	2	1	2	1	1	1	3	1	1	2	2	2	1	2	2	2	2	1	2	2	1	2	1	2	1	2	0	2	1	1	0	3	0	3	0	1	1	7	4	0	3	0	4
84	23	1	1	2	2	2	2	2	2	1	1	1	3	1	1	2	2	2	1	2	2	2	2	2	2	2	1	2	1	2	1	3	0	2	1	3	0	1	1	1	1	1	1	9	5	0	2	1	3
83	26	1	2	2	2	2	2	2	2	2	1	1	3	1	1	2	2	2	1	2	2	2	2	2	2	2	1	2	1	2	1	3	0	2	1	3	0	3	0	3	0	3	0	6	3	0	2	1	3
82	22	1	1	2	2	2	2	2	2	1	1	1	3	1	1	2	2	2	2	2	2	2	2	2	2	2	0	1	0	2	1	1	1	1	0	1	0	3	0	3	0	3	0	4	4	0	1	1	2
81	22	1	1	2	2	2	2	2	2	2	1	1	3	1	1	2	2	2	1	2	2	2	2	2	2	2	1	2	1	2	1	2	0	2	1	2	1	1	1	1	1	1	1	10	4	0	3	0	4
80	20	1	2	2	2	2	2	2	2	1	1	1	4	0	1	2	2	2	1	2	2	2	1	1	2	2	1	1	0	3	0	1	1	3	0	1	0	3	0	1	1	1	1	5	5	0	2	1	3
79	23	2	1	2	2	2	2	2	2	1	2	0	3	1	1	2	2	2	1	2	2	2	2	2	2	2	1	3	0	1	0	2	0	2	1	1	0	1	1	2	0	2	0	4	3	0	3	0	3
78	24	1	2	2	2	2	2	2	2	1	1	1	3	1	1	2	2	2	2	2	2	2	2	1	2	2	0	2	1	2	1	1	1	2	1	2	1	1	1	1	1	1	1	10	2	1	2	1	2
77	25	1	1	2	2	2	2	2	2	1	1	1	3	1	1	2	2	2	2	2	2	2	2	2	2	2	0	2	1	2	1	1	1	2	1	2	1	1	1	1	1	1	1	10	3	0	2	1	2
76	25	1	1	2	2	2	2	2	2	1	1	1	3	1	1	2	2	2	2	2	2	2	2	2	2	2	0	2	1	2	1	1	1	2	1	2	1	1	1	1	1	1	1	10	3	0	2	1	2
75	21	2	2	2	2	2	2	2	2	1	1	1	3	1	1	1	2	2	1	1	2	2	2	2	2	2	1	2	1	3	0	3	0	3	0	3	0	3	0	3	0	3	0	4	5	0	1	1	2
74	20	2	2	2	2	2	2	2	2	1	1	1	3	1	1	2	2	2	2	2	2	2	2	2	2	2	0	2	1	2	1	1	1	2	1	1	0	3	0	3	0	3	0	6	5	0	2	1	3
73	21	2	2	2	2	2	2	2	2	1	2	0	4	0	1	1	2	2	1	1	2	2	2	2	2	2	1	3	0	3	0	1	1	3	0	3	0	1	1	1	1	1	1	5	3	0	2	1	1
72	22	2	2	2	2	2	2	2	2	1	2	0	3	1	1	2	2	2	2	2	2	2	2	2	2	2	0	2	1	3	0	3	0	3	0	3	0	3	0	3	0	3	0	2	3	0	1	1	4
71	22	2	2	2	2	2	2	2	2	1	2	0	3	1	1	2	2	2	2	2	2	2	2	2	2	2	0	2	1	2	1	3	0	1	0	3	0	3	0	3	0	3	0	3	5	0	1	1	3
70	22	2	2	2	2	2	2	2	2	1	1	1	3	1	1	2	2	2	2	2	2	2	2	2	2	2	0	3	0	3	0	3	0	3	0	3	0	3	0	2	0	2	0	2	5	0	2	1	2
69	21	2	1	2	2	2	2	2	2	1	1	1	3	1	1	1	2	2	1	2	2	2	2	2	2	2	1	3	0	1	0	2	0	2	1	1	0	1	1	1	1	1	1	7	3	0	2	1	2
68	22	2	2	2	2	2	2	2	2	1	2	0	2	0	1	2	2	2	1	2	2	2	2	2	2	2	1	3	0	3	0	3	0	3	0	3	0	3	0	3	0	3	0	1	3	0	3	0	3
67	22	2	2	2	2	2	2	2	2	1	1	1	3	1	1	2	2	2	2	2	2	2	2	2	2	2	0	3	0	3	0	1	1	1	0	3	0	3	0	3	0	3	0	3	5	0	5	0	5
66	21	2	2	2	2	2	2	2	2	2	2	0	3	1	1	2	2	2	2	2	2	2	2	2	2	2	0	3	0	3	0	3	0	1	0	1	0	1	1	1	1	1	1	4	5	0	2	1	2
65	23	2	2	2	2	2	2	2	2	1	1	1	3	1	2	2	2	2	2	2	2	2	2	2	2	1	0	3	0	3	0	3	0	3	0	3	0	3	0	3	0	3	0	2	5	0	5	0	5
64	22	2	2	2	2	2	2	2	2	1	2	0	3	1	1	2	2	2	2	2	2	2	2	2	2	2	0	3	0	3	0	3	0	3	0	3	0	3	0	3	0	3	0	1	5	0	2	1	3
63	21	2	1	2	2	2	2	2	2	1	2	0	3	1	1	2	2	2	1	2	2	2	2	2	2	2	1	3	0	1	0	2	0	2	1	1	0	1	1	2	0	2	0	4	3	0	3	0	3
62	22	2	1	2	2	2	2	2	2	1	1	1	3	1	1	2	2	2	2	2	2	2	2	2	2	2	0	2	1	1	0	1	1	2	1	1	0	1	1	1	1	1	1	8	4	0	2	1	3
61	23	1	2	2	2	2	2	2	2	1	1	1	3	1	1	2	2	2	2	2	2	2	2	1	2	2	0	2	1	2	1	1	1	2	1	2	1	1	1	1	1	1	1	10	2	1	2	1	2
60	24	1	1	2	2	2	2	2	2	1	1	1	3	1	1	2	2	2	2	2	2	2	2	2	2	2	0	2	1	2	1	1	1	2	1	2	1	1	1	1	1	1	1	10	3	0	2	1	2
59	24	1	1	2	2	2	2	2	2	3	1	1	3	1	1	2	2	2	2	2	2	2	2	1	2	2	0	2	1	2	1	1	1	2	1	2	1	1	1	1	1	1	1	10	2	1	1	1	1
58	25	1	1	2	2	2	2	2	2	2	1	1	3	1	1	2	2	2	2	2	2	2	2	1	2	2	0	2	1	2	1	1	1	2	1	2	1	1	1	1	1	1	1	10	2	1	2	1	1
57	25	1	1	2	2	2	2	2	2	2	1	1	3	1	1	2	2	2	2	2	2	2	2	1	2	2	0	2	1	2	1	1	1	2	1	2	1	1	1	1	1	1	1	10	2	1	2	1	1
56	26	1	1	2	2	2	2	2	2	1	1	1	3	1	1	2	2	2	2	2	2	2	2	2	2	2	0	2	1	2	1	1	1	2	1	2	1	1	1	1	1	1	1	10	3	0	2	1	2
55	20	1	2	2	2	2	2	2	2	1	1	1	4	0	1	2	2	2	1	2	2	2	1	1	2	2	1	1	0	3	0	1	1	3	0	1	0	3	0	1	1	1	1	5	5	0	2	1	3
54	23	1	1	2	2	2	2	2	2	2	1	1	2	0	1	2	2	2	2	2	2	2	2	2	2	2	0	1	0	1	0	1	1	1	0	1	0	3	0	3	0	3	0	2	2	1	4	0	2
53	24	2	1	2	2	2	2	2	2	1	1	1	4	0	1	1	2	2	2	2	2	2	2	1	2	2	0	1	0	1	0	2	0	1	0	2	1	2	0	2	0	2	0	2	3	0	3	0	3
52	26	2	1	2	2	2	2	2	2	2	1	1	2	0	1	2	2	2	2	2	2	2	2	2	2	2	0	1	0	1	0	2	0	2	1	1	0	2	0	2	0	2	0	2	5	0	3	0	3
51	25	1	1	2	2	2	2	2	2	2	1	1	3	1	1	2	2	2	2	2	2	2	2	2	2	2	0	2	1	2	1	1	1	2	1	2	1	1	1	1	1	1	1	10	3	0	2	1	2
50	24	1	1	2	2	2	2	2	2	1	1	1	3	1	1	2	2	2	2	2	2	2	2	1	2	2	0	2	1	2	1	1	1	2	1	2	1	1	1	1	1	1	1	10	2	1	2	1	2
49	24	1	2	2	2	2	2	2	2	1	1	1	1	0	2	2	2	2	2	2	2	2	2	1	2	2	0	2	1	2	1	1	1	2	1	2	1	1	1	1	1	1	1	9	2	1	2	1	2
48	22	1	1	2	2	2	2	2	2	1	1	1	3	1	1	2	2	2	2	2	2	2	2	1	2	2	0	2	1	2	1	1	1	2	1	2	1	1	1	1	1	1	1	10	2	1	2	1	2
47	24	1	1	2	2	2	2	2	2	2	1	1	3	1	1	2	2	2	2	2	2	2	2	1	2	2	0	2	1	2	1	1	1	2	1	2	1	1	1	1	1	1	1	10	2	1	2	1	2
46	22	2	1	1	1	1	2	1	2	1	1	1	3	1	1	2	2	2	2	2	2	2	2	2	2	2	0	2	1	2	1	1	1	2	1	3	0	2	0	2	0	2	0	6	5	0	4	0	1
45	23	1	2	2	2	2	2	2	2	1	1	1	3	1	1	2	2	2	2	2	2	2	2	1	2	2	0	3	0	3	0	3	0	1	0	1	0	1	1	1	1	1	1	5	5	0	1	1	1
44	23	2	2	2	2	2	2	2	2	1	1	1	3	1	1	2	2	2	2	2	2	2	2	2	2	2	0	3	0	3	0	3	0	3	0	3	0	1	1	3	0	3	0	3	3	0	3	0	3
43	23	2	2	2	2	2	2	2	2	1	1	1	3	1	1	1	2	2	1	1	2	2	2	2	2	2	1	2	1	3	0	3	0	3	0	3	0	3	0	3	0	3	0	4	5	0	1	1	2
42	23	2	2	2	2	2	2	2	2	1	1	1	3	1	1	2	2	2	1	2	2	2	2	2	2	2	1	2	1	3	0	3	0	1	0	1	0	3	0	3	0	3	0	4	4	0	2	1	4
41	19	2	2	2	2	2	2	2	2	1	1	1	3	1	1	2	2	2	2	2	2	2	2	2	2	2	0	2	1	2	1	1	1	2	1	1	0	3	0	3	0	3	0	6	5	0	2	1	3
40	19	1	1	2	2	2	2	2	2	1	1	1	3	1	1	2	2	2	1	2	2	2	2	2	2	2	1	1	0	1	0	3	0	1	0	1	0	3	0	3	0	3	0	3	4	0	3	0	3
39	18	2	2	2	2	2	2	2	2	1	1	1	2	0	1	2	1	2	2	2	2	2	1	2	2	2	0	2	1	3	0	3	0	1	0	1	0	1	1	3	0	3	0	3	3	0	2	1	3
38	21	2	2	2	2	2	2	2	2	1	2	0	3	1	1	2	2	2	2	2	2	2	2	2	2	2	0	3	0	3	0	3	0	2	1	1	0	3	0	3	0	3	0	2	5	0	3	0	3
37	20	2	1	2	2	2	2	2	2	1	1	1	3	1	1	2	2	2	1	2	2	2	2	2	2	2	1	2	1	3	0	2	0	2	1	3	0	3	0	3	0	3	0	5	5	0	2	1	4
36	19	1	1	2	2	2	2	2	2	1	1	1	3	1	1	2	2	2	1	2	2	2	2	2	2	2	1	3	0	3	0	2	0	3	0	1	0	1	1	3	0	1	1	5	5	0	2	1	2
35	19	1	1	1	2	2	2	1	2	1	1	1	3	1	1	2	2	2	1	2	2	2	2	2	2	2	1	2	1	2	1	1	1	2	1	3	0	3	0	3	0	3	0	7	5	0	3	0	3
34	19	1	1	2	2	2	2	2	2	1	1	1	3	1	1	2	2	2	1	2	2	2	2	2	2	2	1	2	1	1	0	3	0	1	0	3	0	3	0	1	1	1	1	6	4	0	2	1	3
33	22	2	2	2	2	2	2	2	2	1	2	0	3	1	1	2	2	2	2	2	2	2	2	2	2	2	0	2	1	2	1	1	1	2	1	2	1	1	1	2	0	1	1	8	3	0	2	1	3
32	21	2	2	2	2	2	2	2	2	1	1	1	3	1	1	2	2	2	1	2	2	2	2	2	2	2	1	3	0	3	0	3	0	1	0	3	0	3	0	3	0	3	0	3	5	0	1	1	3
31	20	2	1	2	2	2	2	2	2	3	1	1	3	1	1	2	2	2	2	2	2	2	2	2	2	2	0	2	1	3	0	3	0	2	1	3	0	3	0	3	0	3	0	4	5	0	1	1	2
30	19	1	2	2	2	2	2	2	2	2	1	1	3	1	1	2	2	2	1	2	2	2	2	2	2	2	1	2	1	1	0	1	1	1	0	1	0	3	0	3	0	3	0	5	5	0	1	1	3
29	24	1	2	2	2	2	2	2	2	1	1	1	2	0	1	2	2	2	1	2	2	2	2	2	2	2	1	3	0	2	1	3	0	3	0	3	0	3	0	3	0	3	0	3	5	0	3	0	3
28	20	1	1	2	2	2	2	2	2	1	1	1	3	1	1	2	2	2	2	2	2	2	2	2	2	2	0	2	1	2	1	3	0	1	0	1	0	3	0	3	0	3	0	4	4	0	3	0	4
27	20	1	1	2	2	2	2	2	2	1	1	1	3	1	1	2	2	2	2	2	2	2	2	2	2	2	0	2	1	2	1	1	1	1	0	1	0	2	0	2	0	2	0	5	5	0	2	1	3
26	23	1	1	2	2	2	2	2	2	1	1	1	3	1	1	2	2	2	1	2	2	2	1	2	2	2	1	2	1	2	1	3	0	1	0	2	1	1	1	1	1	1	1	9	3	0	3	0	2
25	23	1	1	2	2	2	2	2	2	1	1	1	3	1	1	2	2	2	2	2	2	2	2	2	2	2	0	2	1	2	1	2	0	2	1	2	1	1	1	1	1	1	1	9	4	0	4	0	3
24	25	1	1	2	2	2	2	2	2	1	1	1	3	1	1	2	2	2	2	2	2	2	2	2	2	2	0	2	1	2	1	1	1	2	1	2	1	1	1	1	1	1	1	10	4	0	2	1	1
23	23	1	1	2	2	2	2	2	2	1	1	1	3	1	1	2	2	2	1	2	2	2	2	2	2	2	1	3	0	2	1	1	1	3	0	3	0	3	0	3	0	3	0	5	3	0	3	0	3
22	23	1	2	2	2	2	2	2	2	1	1	1	3	1	1	2	2	2	2	2	2	2	2	2	2	2	0	2	1	2	1	2	0	2	1	1	0	3	0	3	0	3	0	5	4	0	2	1	3
21	28	1	2	2	2	2	2	2	2	1	1	1	3	1	1	2	2	2	2	2	2	2	2	2	2	2	0	3	0	3	0	3	0	1	0	1	0	1	1	2	0	3	0	3	3	0	3	0	3
20	24	1	1	2	2	2	2	2	2	1	1	1	3	1	1	2	2	2	1	2	2	2	2	2	2	2	1	2	1	2	1	2	0	2	1	1	0	1	1	2	0	1	1	8	5	0	2	1	3
19	19	2	2	2	2	2	2	2	2	1	1	1	3	1	1	2	2	2	1	2	2	2	2	2	2	2	1	2	1	2	1	3	0	1	0	3	0	1	1	1	1	1	1	8	5	0	1	1	2
18	21	1	1	2	2	2	2	2	2	2	1	1	1	0	1	1	2	2	2	2	2	2	2	2	2	2	0	2	1	2	1	1	1	1	0	2	1	1	1	2	0	2	0	6	4	0	3	0	2
17	19	2	2	1	2	2	2	1	2	3	2	0	3	1	1	2	2	2	1	2	2	2	2	2	2	2	1	3	0	3	0	3	0	3	0	3	0	3	0	3	0	3	0	2	3	0	1	1	2
16	22	2	1	2	2	2	2	2	2	1	1	1	3	1	1	2	2	2	2	2	2	2	2	2	2	2	0	2	1	3	0	3	0	3	0	3	0	1	1	3	0	3	0	4	4	0	2	1	1
15	20	1	2	2	2	2	2	2	2	1	1	1	3	1	1	2	2	2	1	2	2	2	2	2	2	2	1	1	0	2	1	2	0	3	0	1	0	1	1	1	1	1	1	7	4	0	3	0	3
14	21	1	1	2	2	2	2	2	2	1	1	1	3	1	1	2	2	2	1	2	2	2	2	2	2	2	1	2	1	2	1	1	1	1	0	1	0	2	0	2	0	2	0	6	5	0	2	1	4
13	25	2	2	2	2	2	2	2	2	1	2	0	3	1	1	1	2	2	1	2	2	2	2	1	2	2	1	3	0	3	0	3	0	3	0	3	0	3	0	3	0	3	0	2	5	0	3	0	4
12	22	2	2	1	2	2	2	1	2	2	1	1	3	1	1	2	2	2	2	2	2	2	2	2	2	2	0	3	0	3	0	3	0	3	0	3	0	3	0	3	0	3	0	2	4	0	3	0	3
11	22	2	1	2	2	2	2	2	2	1	1	1	3	1	1	2	2	2	1	2	2	2	2	1	2	2	1	2	1	2	1	2	0	1	0	1	0	2	0	2	0	2	0	5	4	0	2	1	3
10	23	2	1	2	2	2	2	2	2	3	1	1	3	1	1	2	2	2	1	1	2	2	1	2	2	2	1	2	1	2	1	1	1	1	0	1	0	1	1	1	1	1	1	9	5	0	1	1	4
9	24	2	2	1	2	2	2	1	2	1	2	0	3	1	1	2	2	2	1	2	2	2	2	2	2	2	1	2	1	3	0	3	0	3	0	3	0	3	0	3	0	3	0	3	4	0	2	1	3
8	19	1	1	2	2	2	2	2	2	1	1	1	3	1	1	2	2	2	1	2	2	2	2	2	2	2	1	2	1	2	1	2	0	2	1	1	0	1	1	1	1	2	0	8	4	0	2	1	3
7	19	1	1	2	2	2	2	2	2	1	1	1	3	1	1	2	2	2	1	2	2	2	2	2	2	2	1	2	1	2	1	1	1	1	0	1	0	1	1	1	1	1	1	9	5	0	1	1	3
6	19	1	1	2	2	2	2	2	2	1	1	1	3	1	1	2	2	2	1	2	2	2	2	2	2	2	1	2	1	2	1	2	0	3	0	1	0	1	1	1	1	1	1	8	5	0	2	1	2
5	19	1	1	2	2	2	2	2	2	2	1	1	3	1	1	2	2	2	2	2	2	2	2	2	2	2	0	2	1	2	1	2	0	1	0	1	0	1	1	1	1	1	1	7	4	0	2	1	2
4	19	1	2	2	2	2	2	2	2	1	1	1	4	0	2	2	2	2	2	2	2	2	2	2	2	1	0	3	0	3	0	3	0	3	0	3	0	3	0	3	0	3	0	1	5	0	3	0	4
3	19	1	1	2	2	2	2	2	2	1	1	1	4	0	1	2	2	2	1	2	2	2	2	2	2	2	1	2	1	2	1	3	0	1	0	1	0	1	1	1	1	1	1	7	5	0	1	1	2
2	19	2	2	2	2	2	2	2	2	1	1	1	4	0	1	2	2	2	1	2	2	2	2	2	2	2	1	2	1	1	0	2	0	1	0	1	0	1	1	1	1	1	1	6	5	0	1	1	3
1	19	2	2	2	2	2	1	1	2	1	2	0	4	0	1	2	2	2	1	2	2	2	2	2	2	2	1	3	0	3	0	3	0	3	0	3	0	3	0	3	0	3	0	1	4	0	2	1	4
[truncated: 61 more columns]

## Sheet: Variable View
participant_ID	Numeric	8	2	participant number	None	99	8	Right	Nominal	Input
age	Numeric	8	2	age of participant	None	99	8	Right	Scale	Input
subject	Numeric	8	2	study subject of the participant	{1.00, health related}...	99	8	Right	Nominal	Input
info	Numeric	8	2	previous exposure of hpv info	{1.00, exposed to hpv info before}...	99	8	Right	Nominal	Input
STDsymtom1	Numeric	8	2	pain in urination	{1.00, yes}...	99	8	Right	Nominal	Input
STDsymtom2	Numeric	8	2	abnormal uretha excrection	{1.00, yes}...	99	8	Right	Nominal	Input
STDsymtom3	Numeric	8	2	skin breakdown in sexual organ	{1.00, yes}...	99	8	Right	Nominal	Input
STDsymtom4	Numeric	8	2	abnormal growth in sexaul organ	{1.00, yes}...	99	8	Right	Nominal	Input
STDsymtom	Numeric	8	2	STD Symtom	{1.00, yes}...	None	8	Right	Nominal	Input
diagnosis	Numeric	8	2	STD diagnosis	{1.00, yes}...	99	8	Right	Nominal	Input
partner	Numeric	8	2	number of sex partner	{1.00, no sex partner}...	99	8	Right	Ordinal	Input
knowledge1	Numeric	8	2	heard of HPV	{1.00, yes}...	99	8	Right	Nominal	Input
correctknowledge1	Numeric	8	2		{.00, wrong}...	None	8	Right	Nominal	Input
knowledge2	Numeric	8	2	Whether males could be affected by HPV	{1.00, Only male}...	99	8	Right	Nominal	Input
correctknowledge2	Numeric	8	2	Whether males could be affected by HPV	{.00, wrong}...	None	8	Right	Nominal	Input
knowledge3a	Numeric	8	2	sexually transmitted	{1.00, yes}...	None	8	Right	Nominal	Input
knowledge3b	Numeric	8	2	droplet	{1.00, yes}...	None	8	Right	Nominal	Input
knowledge3c	Numeric	8	2	water-borne	{1.00, yes}...	None	8	Right	Nominal	Input
knowledge3d	Numeric	8	2	Food borne	{1.00, yes}...	None	8	Right	Nominal	Input
knowledge3e	Numeric	8	2	Mother-to-infant transmission	{1.00, yes}...	None	8	Right	Nominal	Input
knowledge3f	Numeric	8	2	Mosquito-borne	{1.00, yes}...	None	8	Right	Nominal	Input
knowledge3g	Numeric	8	2	Rodent-borne	{1.00, yes}...	None	8	Right	Nominal	Input
knowledge3h	Numeric	8	2	Poultry-borne	{1.00, yes}...	None	8	Right	Nominal	Input
knowledge3i	Numeric	8	2	fecal transmission	{1.00, yes}...	None	8	Right	Nominal	Input
knowledge3j	Numeric	8	2	contact transmission	{1.00, yes}...	None	8	Right	Nominal	Input
knowledge3k	Numeric	8	2	others	{1.00, yes}...	None	8	Right	Nominal	Input
knowledge3l	Numeric	8	2	unknown	{1.00, yes}...	None	8	Right	Nominal	Input
correctknowledge3	Numeric	8	2	transmission route of HPV	{.00, wrong}...	None	8	Right	Nominal	Input
knowledge4	Numeric	8	2	HPV was newly found in the last few years	{1.00, agree}...	99	8	Right	Nominal	Input
correctknowledge4	Numeric	8	2	HPV was newly found in the last few years	{.00, wrong}...	None	8	Right	Nominal	Input
knowledge5	Numeric	8	2	HPV could be controlled by antibiotics	{1.00, agree}...	99	8	Right	Nominal	Input
correctknowledge5	Numeric	8	2	HPV could be controlled by antibiotics	{.00, wrong}...	None	8	Right	Nominal	Input
knowledge6	Numeric	8	2	HPV is unlikely to be totally cured	{1.00, agree}...	99	8	Right	Nominal	Input
correctknowledge6	Numeric	8	2	HPV is unlikely to be totally cured	{.00, wrong}...	None	8	Right	Nominal	Input
knowledge7	Numeric	8	2	HPV is hereditary	{1.00, agree}...	99	8	Right	Nominal	Input
correctknowledge7	Numeric	8	2	HPV is hereditary	{.00, wrong}...	None	8	Right	Nominal	Input
knowledge8	Numeric	8	2	High mortality rate (.5%)	{1.00, agree}...	99	8	Right	Nominal	Input
correctknowledge8	Numeric	8	2	High mortality rate (.5%)	{.00, wrong}...	None	8	Right	Nominal	Input
knowledge9	Numeric	8	2	HPV infection causing genital warts	{1.00, agree}...	99	8	Right	Nominal	Input
correctknowledge9	Numeric	8	2	HPV infection causing genital warts	{.00, wrong}...	None	8	Right	Nominal	Input
knowledge10	Numeric	8	2	HPV infection causing anal cancers	{1.00, agree}...	99	8	Right	Nominal	Input
correctknowledge10	Numeric	8	2	HPV infection causing anal cancers	{.00, wrong}...	None	8	Right	Nominal	Input
knowledge11	Numeric	8	2	HPV infection causing penilel cancers	{1.00, agree}...	99	8	Right	Nominal	Input
correctknowledge11	Numeric	8	2	HPV infection causing penilel cancers	{.00, wrong}...	None	8	Right	Nominal	Input
numberofcorrectknowledge	Numeric	8	2	number of correct knowledge	None	None	8	Right	Ordinal	Input
perceivedseverity1	Numeric	8	2	Perceived chance of contracting HPV in the future	{1.00, Very high}...	99	8	Right	Ordinal	Input
perceivedseverity1a	Numeric	8	2	Perceived chance of contracting HPV in the future	{.00, moderate/low/very low}...	None	8	Right	Ordinal	Input
perceivedseverity2	Numeric	8	2	Damages of HPV infection on physical health	{1.00, Very high}...	99	8	Right	Ordinal	Input
perceivedseverity2a	Numeric	8	2	Damages of HPV infection on physical health	{.00, moderate/low/very low}...	None	8	Right	Ordinal	Input
perceivedseverity3	Numeric	8	2	Perceived infectivity of HPV	{1.00, Very high}...	99	8	Right	Ordinal	Input
perceivedseverity3a	Numeric	8	2	Perceived infectivity of HPV	{.00, moderate/low/very low}...	None	8	Right	Ordinal	Input
perceivedseverity	Numeric	8	2	Number of resposes to above 3 questions reflecting perceived severity of HPV infection	None	None	8	Right	Ordinal	Input
perceivedsusceptibility1	Numeric	8	2	perceived knowledge on HPV	{1.00, Very high}...	99	8	Right	Ordinal	Input
perceivedsusceptibility1a	Numeric	8	2	perceived knowledge on HPV	{.00, moderate/low/very low}...	None	8	Right	Ordinal	Input
perceivedsusceptibility2	Numeric	8	2	perceived chance of male in rate of HPV infection	{1.00, Very high}...	99	8	Right	Ordinal	Input
perceivedsusceptibility2a	Numeric	8	2	perceived chance of male in rate of HPV infection	{.00, moderate/low/very low}...	None	8	Right	Ordinal	Input
perceivedsusceptibility3	Numeric	8	2	perceived chance of female in rate of HPV infection	{1.00, Very high}...	99	8	Right	Ordinal	Input
perceivedsusceptibility3a	Numeric	8	2		{.00, moderate/low/very low}...	None	8	Right	Ordinal	Input
perceivedsusceptibility	Numeric	8	2	Number of responses to above 3 questions reflecting perceived susceptibility	None	None	8	Right	Ordinal	Input
vaccineknowledge1	Numeric	8	2	there are HPV vaccine in the market to reduce male in HPV infection chance	{1.00, yes}...	99	8	Right	Nominal	Input
vaccineknowledge1a	Numeric	8	2		{.00, wrong}...	None	8	Right	Nominal	Input
vaccineknowledge2	Numeric	8	2	HPV vaccine price	{1.00, less than 800}...	None	8	Right	Nominal	Input
vaccineknowledge2a	Numeric	8	2		{.00, wrong}...	None	8	Right	Nominal	Input
vaccineknowledge3	Numeric	8	2	effective number of dose in vaccination	{1.00, 1}...	None	8	Right	Nominal	Input
vaccineknowledge3a	Numeric	8	2		{.00, wrong}...	None	8	Right	Nominal	Input
vaccineknowledge4	Numeric	8	2	protection period of vaccination	{1.00, one year}...	99	8	Right	Nominal	Input
vaccineknowledge4a	Numeric	8	2		{.00, wrong}...	None	8	Right	Nominal	Input
vaccineknowledge5	Numeric	8	2	suggested age group of HPV vaccination	{1.00, below 9 years old}...	99	8	Right	Nominal	Input
vaccineknowledge5a	Numeric	8	2		{.00, wrong}...	None	8	Right	Nominal	Input
vaccineknowledge	Numeric	8	2	number of correct vaccine knowledge	None	None	8	Right	Ordinal	Input
perceivedbenefits1	Numeric	8	2	perceived efficacy in preventing genital warts	{1.00, very effective}...	99	8	Right	Ordinal	Input
perceivedbenefits1a	Numeric	8	2		{.00, Not very effective/not effective/unknown}...	None	8	Right	Ordinal	Input
perceivedbenefits2	Numeric	8	2	perceived efficacy in preventing HPV induced cancers	{1.00, very effective}...	99	8	Right	Ordinal	Input
perceivedbenefits2a	Numeric	8	2		{.00, Not very effective/not effective/unknown}...	None	8	Right	Ordinal	Input
perceivedbenefits3	Numeric	8	2	perceived efficacy in preventing STD other than genital warts	{1.00, very effective}...	99	8	Right	Ordinal	Input
perceivedbenefits3a	Numeric	8	2		{.00, Not very effective/not effective/unknown}...	None	8	Right	Ordinal	Input
perceivedbenefits4	Numeric	8	2	perceived efficacy in treating genital warts	{1.00, very effective}...	99	8	Right	Ordinal	Input
perceivedbenefits4a	Numeric	8	2		{.00, Not very effective/not effective/unknown}...	None	8	Right	Ordinal	Input
perceivedbenefits5	Numeric	8	2	perceived efficacy in treating HPV induced cancer	{1.00, very effective}...	99	8	Right	Ordinal	Input
perceivedbenefits5a	Numeric	8	2		{.00, Not very effective/not effective/unknown}...	None	8	Right	Ordinal	Input
perceivedbenefits	Numeric	8	2	number of responses to the above five questions reflecting perceived benefits of HPV vaccine	None	None	8	Right	Ordinal	Input
perceivedbarriers1	Numeric	8	2	HPV vaccination is expensive	{1.00, totally disagree}...	99	8	Right	Ordinal	Input
perceivedbarriers1a	Numeric	8	2		{.00, no barrier}...	None	8	Right	Ordinal	Input
perceivedbarriers2	Numeric	8	2	HPV vaccines could have side effects	{1.00, totally disagree}...	99	8	Right	Ordinal	Input
perceivedbarriers2a	Numeric	8	2		{.00, no barrier}...	None	8	Right	Ordinal	Input
perceivedbarriers3	Numeric	8	2	it is embarrassing to take up HPV vaccines	{1.00, totally disagree}...	99	8	Right	Ordinal	Input
perceivedbarriers3a	Numeric	8	2		{.00, no barrier}...	None	8	Right	Ordinal	Input
perceivedbarriers4	Numeric	8	2	it is trouble some to take up HPV vaccines	{1.00, totally disagree}...	99	8	Right	Ordinal	Input
perceivedbarriers4a	Numeric	8	2		{.00, no barrier}...	None	8	Right	Ordinal	Input
perceivedbarriers5	Numeric	8	2	private doctor do not provide HPV vaccination	{1.00, totally disagree}...	99	8	Right	Ordinal	Input
perceivedbarriers5a	Numeric	8	2		{.00, no barrier}...	None	8	Right	Ordinal	Input
perceivedbarriers6	Numeric	8	2	public hospital do not provide HPV vaccination	{1.00, totally disagree}...	99	8	Right	Ordinal	Input
perceivedbarriers6a	Numeric	8	2		{.00, no barrier}...	None	8	Right	Ordinal	Input
perceivedbarriers7	Numeric	8	2	taking up HPV vaccine may be seen as a sign of promiscuity	{1.00, totally disagree}...	99	8	Right	Ordinal	Input
perceivedbarriers7a	Numeric	8	2		{.00, no barrier}...	None	8	Right	Ordinal	Input
perceivedbarriers8	Numeric	8	2	male ususally won't agree to have HPV vaccination	{1.00, totally disagree}...	99	8	Right	Ordinal	Input
perceivedbarriers8a	Numeric	8	2		{.00, no barrier}...	None	8	Right	Ordinal	Input
perceivedbarriers	Numeric	8	2	number of responses reflected perceived barrier	None	None	8	Right	Ordinal	Input
selfefficacy1	Numeric	8	2	I am confident that i could take up HPV vaccines if I want to	{1.00, totally disagree}...	99	8	Right	Ordinal	Input
selfefficacy1a	Numeric	8	2		{.00, low self efficacy}...	None	8	Right	Ordinal	Input
selfefficacy2	Numeric	8	2	I have full control on whether taking up HPV vaccine	{1.00, totally disagree}...	99	8	Right	Ordinal	Input
selfefficacy2a	Numeric	8	2		{.00, low self efficacy}...	None	8	Right	Ordinal	Input
selfefficacy	Numeric	8	2	number of responses of self efficacy to take up vaccine	None	None	8	Right	Ordinal	Input
cuetoaction1	Numeric	8	2	I have watched media reports promoting HPV vaccines if I want to	{1.00, yes}...	99	8	Right	Ordinal	Input
cuetoaction1a	Numeric	8	2		{.00, no/unknown}...	None	8	Right	Ordinal	Input
cuetoaction2	Numeric	8	2	Doctor recommeneded me to take up HPV vaccines	{1.00, yes}...	99	8	Right	Ordinal	Input
cuetoaction2a	Numeric	8	2		{.00, no/unknown}...	None	8	Right	Ordinal	Input
cuetoaction3	Numeric	8	2	Peer recommeneded me to take up HPV vaccines	{1.00, yes}...	99	8	Right	Ordinal	Input
cuetoaction3a	Numeric	8	2		{.00, no/unknown}...	None	8	Right	Ordinal	Input
cuetoaction	Numeric	8	2	number of responses of cue to action	None	None	8	Right	Ordinal	Input
view	Numeric	8	2	view of taking HPV vaccine	{1.00, must}...	99.00, 999.00	8	Right	Ordinal	Input
